# Supplementary material for: 9-Ethyl-9H-carbazole-3-carbaldehyde
Source: Acta Crystallogr Sect E Struct Rep Online. 2010 Jul 3;66(Pt 8):o1885. doi: 10.1107/S1600536810025183 (PMC3007555; doi:10.1107/S1600536810025183)
Supplement: Supplementary file 1 [file e-66-o1885-sup1.cif]

##############################################################################
###                                                                        ###
###        Electronic paper (Acta Crystallographica Section E)             ###
###                                                                        ###
##############################################################################
#                                                                            #
# This CIF contains the data in a paper accepted for publication in Acta     #
# Crystallographica Section E. It conforms to the requirements of Notes      #
# for Authors for Section E, and has been peer reviewed under the auspices   #
# of the IUCr Commission on Journals.                                        #
#                                                                            #
# Full details of the Crystallographic Information File format               #
# are given in the paper "The Crystallographic Information File (CIF):       #
# a New Standard Archive File for Crystallography" by S. R. Hall, F. H.      #
# Allen and I. D. Brown [Acta Cryst. (1991), A47, 655-685].                  #
#                                                                            #
# The current version of the core CIF dictionary is obtainable from          #
# ftp://ftp.iucr.org/pub/cif_core.dic. The current version number is 2.4.    #
#                                                                            #
# Software is freely available for graphical display of the structure(s) in  #
# this CIF.  For information consult the CIF home page http://www.iucr.org/  #
# cif/home.html                                                              #
#                                                                            #
# This file may be used for bona fide research purposes within the           #
# scientific community so long as proper attribution is given to the journal # 
# article from which it was obtained.                                        #
#                                                                            #
##############################################################################
                                             
data_global
_audit_creation_method     'from SHELXL97 CIF and IUCr SHELXL97-template'
_journal_date_recd_electronic     2010-06-18
_journal_date_accepted     2010-06-27
_journal_name_full     'Acta Crystallographica, Section E'
_journal_year     2010
_journal_volume     66
_journal_issue      8
_journal_page_first     o1885
_journal_page_last     o1885
_journal_paper_category     QO
_journal_coeditor_code     BH2297
_publ_contact_author_name     'Doctor Maosen Yuan'
_publ_contact_author_address
;
College of Science
Northwest A&F University
Yangling 712100
People's Republic of China
;
_publ_contact_author_email     yuanms@nwsuaf.edu.cn
_publ_contact_author_fax     '0086 029 87092226'
_publ_contact_author_phone     '0086 029 87092226'
_publ_section_title
;
9-Ethyl-9<i>H</i>-carbazole-3-carbaldehyde
;
loop_
    _publ_author_name
    _publ_author_footnote
    _publ_author_address
    "Yuan, Mao-Sen" .
;
College of Science
Northwest A&F University
Yangling 712100
Shannxi Province
People's Republic of China
;
    "Zhao, Li" .
;
Hospital of Northwest A&F University
Yangling 712100
Shannxi Province
People's Republic of China
;
    "Zhang, Ran-rong" .
;
College of Science
Northwest A&F University
Yangling 712100
Shannxi Province
People's Republic of China
;
data_I
_audit_creation_method     SHELXL97
_chemical_name_systematic
;
9-Ethyl-9<i>H</i>-carbazole-3-carbaldehyde
;
_chemical_name_common     9-ethyl-3-formyl-9<i>H</i>-carbazole
_chemical_formula_moiety     'C15 H13 N O'
_chemical_formula_sum     'C15 H13 N O'
_chemical_formula_iupac     'C15 H13 N O'
_chemical_formula_weight     223.26
_chemical_melting_point     ?
_symmetry_cell_setting     monoclinic
_symmetry_space_group_name_H-M     'P 21/n'
_symmetry_space_group_name_Hall     '-P 2yn'
loop_
    _symmetry_equiv_pos_as_xyz
    'x, y, z'
    '-x+1/2, y+1/2, -z+1/2'
    '-x, -y, -z'
    'x-1/2, -y-1/2, z-1/2'
_cell_length_a     10.6523(10)
_cell_length_b     8.2312(6)
_cell_length_c     13.8005(12)
_cell_angle_alpha     90.00
_cell_angle_beta     104.3870(10)
_cell_angle_gamma     90.00
_cell_volume     1172.10(17)
_cell_formula_units_Z     4
_cell_measurement_reflns_used     1960
_cell_measurement_theta_min     2.766
_cell_measurement_theta_max     25.189
_cell_measurement_temperature     298(2)
_exptl_crystal_description     block
_exptl_crystal_colour     colorless
_exptl_crystal_size_max     0.50
_exptl_crystal_size_mid     0.44
_exptl_crystal_size_min     0.43
_exptl_crystal_density_diffrn     1.265
_exptl_crystal_density_meas     ?
_exptl_crystal_density_method     'not measured'
_exptl_crystal_F_000     472
_exptl_absorpt_coefficient_mu     0.079
_exptl_absorpt_correction_type     multi-scan
_exptl_absorpt_process_details     '(SADABS; Bruker, 2005)'
_exptl_absorpt_correction_T_min     0.9614
_exptl_absorpt_correction_T_max     0.9667
_exptl_special_details     ?
_diffrn_ambient_temperature     298(2)
_diffrn_radiation_type     MoK\a
_diffrn_radiation_wavelength     0.71073
_diffrn_radiation_source     'fine-focus sealed tube'
_diffrn_radiation_monochromator     graphite
_diffrn_measurement_device_type     'Bruker APEXII CCD area-detector'
_diffrn_measurement_method     '\f and \w scans'
_diffrn_detector_area_resol_mean     ?
_diffrn_reflns_number     5763
_diffrn_reflns_av_R_equivalents     0.0285
_diffrn_reflns_av_sigmaI/netI     0.0322
_diffrn_reflns_theta_min     2.17
_diffrn_reflns_theta_max     25.02
_diffrn_reflns_theta_full     25.02
_diffrn_measured_fraction_theta_max     0.998
_diffrn_measured_fraction_theta_full     0.998
_diffrn_reflns_limit_h_min     -12
_diffrn_reflns_limit_h_max     12
_diffrn_reflns_limit_k_min     -9
_diffrn_reflns_limit_k_max     5
_diffrn_reflns_limit_l_min     -16
_diffrn_reflns_limit_l_max     16
_diffrn_standards_number     ?
_diffrn_standards_interval_count     ?
_diffrn_standards_interval_time     ?
_diffrn_standards_decay_%     ?
_refine_special_details     ?
_reflns_number_total     2065
_reflns_number_gt     1313
_reflns_threshold_expression     I>2\s(I)
_refine_ls_structure_factor_coef     Fsqd
_refine_ls_matrix_type     full
_refine_ls_R_factor_all     0.0798
_refine_ls_R_factor_gt     0.0438
_refine_ls_wR_factor_gt     0.0953
_refine_ls_wR_factor_ref     0.1159
_refine_ls_goodness_of_fit_ref     1.047
_refine_ls_restrained_S_all     1.047
_refine_ls_number_reflns     2065
_refine_ls_number_parameters     155
_refine_ls_number_restraints     0
_refine_ls_number_constraints     0
_refine_ls_hydrogen_treatment     constr
_refine_ls_weighting_scheme     calc
_refine_ls_weighting_details
         'calc w=1/[\s^2^(Fo^2^)+(0.0369P)^2^+0.3721P] where P=(Fo^2^+2Fc^2^)/3'
_atom_sites_solution_hydrogens     geom
_atom_sites_solution_primary     direct
_atom_sites_solution_secondary     difmap
_refine_ls_shift/su_max     0.000
_refine_ls_shift/su_mean     0.000
_refine_diff_density_max     0.132
_refine_diff_density_min     -0.113
_refine_ls_extinction_method     none
_refine_ls_extinction_coef     ?
loop_
    _atom_type_symbol
    _atom_type_description
    _atom_type_scat_dispersion_real
    _atom_type_scat_dispersion_imag
    _atom_type_scat_source
    'C' 'C' 0.0033 0.0016
                         'International Tables Vol C Tables 4.2.6.8 and 6.1.1.4'
    'H' 'H' 0.0000 0.0000
                         'International Tables Vol C Tables 4.2.6.8 and 6.1.1.4'
    'O' 'O' 0.0106 0.0060
                         'International Tables Vol C Tables 4.2.6.8 and 6.1.1.4'
    'N' 'N' 0.0061 0.0033
                         'International Tables Vol C Tables 4.2.6.8 and 6.1.1.4'
_computing_data_collection     'APEX2 (Bruker, 2005)'
_computing_cell_refinement     'SAINT (Bruker, 2005)'
_computing_data_reduction     'SAINT (Bruker, 2005)'
_computing_structure_solution     'SHELXS97 (Sheldrick, 2008)'
_computing_structure_refinement     'SHELXL97 (Sheldrick, 2008)'
_computing_molecular_graphics     'SHELXTL (Sheldrick, 2008)'
_computing_publication_material     'SHELXTL (Sheldrick, 2008)'
loop_
    _atom_site_type_symbol
    _atom_site_label
    _atom_site_fract_x
    _atom_site_fract_y
    _atom_site_fract_z
    _atom_site_U_iso_or_equiv
    _atom_site_adp_type
    _atom_site_calc_flag
    _atom_site_refinement_flags
    _atom_site_occupancy
    _atom_site_disorder_assembly
    _atom_site_disorder_group
    N N1 0.23808(16) 0.0604(2) 0.36043(12) 0.0579(5) Uani d . 1 . .
    O O1 0.83067(17) 0.1354(3) 0.36513(14) 0.0966(6) Uani d . 1 . .
    C C1 0.3591(2) 0.0376(3) 0.34470(15) 0.0518(5) Uani d . 1 . .
    C C2 0.3972(2) -0.0683(3) 0.27949(16) 0.0631(6) Uani d . 1 . .
    H H2 0.3382 -0.1383 0.2390 0.076 Uiso calc R 1 . .
    C C3 0.5250(2) -0.0665(3) 0.27648(16) 0.0626(6) Uani d . 1 . .
    H H3 0.5528 -0.1382 0.2340 0.075 Uiso calc R 1 . .
    C C4 0.6142(2) 0.0397(3) 0.33530(15) 0.0545(6) Uani d . 1 . .
    C C5 0.5753(2) 0.1450(3) 0.40056(14) 0.0529(5) Uani d . 1 . .
    H H5 0.6347 0.2157 0.4401 0.063 Uiso calc R 1 . .
    C C6 0.44792(19) 0.1444(2) 0.40663(13) 0.0466(5) Uani d . 1 . .
    C C7 0.37450(19) 0.2342(2) 0.46404(14) 0.0489(5) Uani d . 1 . .
    C C8 0.4063(2) 0.3526(3) 0.53694(16) 0.0639(6) Uani d . 1 . .
    H H8 0.4914 0.3886 0.5592 0.077 Uiso calc R 1 . .
    C C9 0.3104(3) 0.4162(3) 0.57591(18) 0.0766(7) Uani d . 1 . .
    H H9 0.3304 0.4973 0.6242 0.092 Uiso calc R 1 . .
    C C10 0.1842(3) 0.3611(3) 0.54428(19) 0.0773(7) Uani d . 1 . .
    H H10 0.1211 0.4063 0.5720 0.093 Uiso calc R 1 . .
    C C11 0.1490(2) 0.2417(3) 0.47318(17) 0.0666(7) Uani d . 1 . .
    H H11 0.0640 0.2049 0.4524 0.080 Uiso calc R 1 . .
    C C12 0.2467(2) 0.1786(3) 0.43386(15) 0.0531(5) Uani d . 1 . .
    C C13 0.7479(2) 0.0386(3) 0.32700(18) 0.0709(7) Uani d . 1 . .
    H H13 0.7716 -0.0439 0.2890 0.085 Uiso calc R 1 . .
    C C14 0.1223(2) -0.0304(3) 0.31232(18) 0.0747(7) Uani d . 1 . .
    H H14A 0.1251 -0.0561 0.2443 0.090 Uiso calc R 1 . .
    H H14B 0.0467 0.0368 0.3092 0.090 Uiso calc R 1 . .
    C C15 0.1098(3) -0.1842(4) 0.3666(2) 0.1012(10) Uani d . 1 . .
    H H15A 0.1832 -0.2527 0.3679 0.152 Uiso calc R 1 . .
    H H15B 0.0318 -0.2395 0.3329 0.152 Uiso calc R 1 . .
    H H15C 0.1065 -0.1593 0.4339 0.152 Uiso calc R 1 . .
loop_
    _atom_site_aniso_label
    _atom_site_aniso_U_11
    _atom_site_aniso_U_22
    _atom_site_aniso_U_33
    _atom_site_aniso_U_12
    _atom_site_aniso_U_13
    _atom_site_aniso_U_23
    N1 0.0484(11) 0.0677(12) 0.0556(11) -0.0109(9) 0.0089(8) -0.0058(10)
    O1 0.0640(12) 0.1300(18) 0.1015(14) -0.0201(12) 0.0310(10) 0.0030(13)
    C1 0.0529(13) 0.0550(13) 0.0474(12) -0.0049(10) 0.0122(10) 0.0044(10)
    C2 0.0631(15) 0.0672(16) 0.0590(14) -0.0122(12) 0.0152(11) -0.0083(12)
    C3 0.0731(17) 0.0609(15) 0.0577(14) 0.0011(12) 0.0239(12) -0.0005(12)
    C4 0.0584(14) 0.0573(14) 0.0494(12) -0.0012(11) 0.0169(10) 0.0115(11)
    C5 0.0529(13) 0.0560(13) 0.0480(12) -0.0121(10) 0.0093(10) 0.0098(11)
    C6 0.0495(12) 0.0483(12) 0.0411(11) -0.0056(10) 0.0093(9) 0.0083(10)
    C7 0.0567(13) 0.0473(12) 0.0427(11) -0.0095(10) 0.0123(9) 0.0086(10)
    C8 0.0803(17) 0.0608(15) 0.0553(13) -0.0202(13) 0.0257(12) -0.0002(12)
    C9 0.109(2) 0.0605(16) 0.0702(16) -0.0180(15) 0.0410(15) -0.0074(13)
    C10 0.095(2) 0.0729(17) 0.0764(17) 0.0029(16) 0.0449(15) 0.0022(15)
    C11 0.0623(15) 0.0761(17) 0.0652(14) -0.0018(13) 0.0228(12) 0.0092(14)
    C12 0.0581(14) 0.0559(13) 0.0454(11) -0.0020(11) 0.0129(10) 0.0079(11)
    C13 0.0654(17) 0.0861(19) 0.0677(16) 0.0026(14) 0.0289(13) 0.0157(14)
    C14 0.0548(15) 0.097(2) 0.0704(15) -0.0197(13) 0.0114(12) -0.0166(15)
    C15 0.108(2) 0.108(2) 0.092(2) -0.0571(19) 0.0328(17) -0.0225(19)
_geom_special_details     ?
loop_
    _geom_bond_atom_site_label_1
    _geom_bond_atom_site_label_2
    _geom_bond_site_symmetry_2
    _geom_bond_distance
    _geom_bond_publ_flag
    N1 C1 . 1.372(3) y
    N1 C12 . 1.391(3) y
    N1 C14 . 1.453(3) y
    O1 C13 . 1.208(3) y
    C1 C2 . 1.384(3) n
    C1 C6 . 1.413(3) n
    C2 C3 . 1.372(3) n
    C2 H2 . 0.9300 n
    C3 C4 . 1.394(3) n
    C3 H3 . 0.9300 n
    C4 C5 . 1.385(3) n
    C4 C13 . 1.457(3) n
    C5 C6 . 1.380(3) n
    C5 H5 . 0.9300 n
    C6 C7 . 1.447(3) n
    C7 C8 . 1.381(3) n
    C7 C12 . 1.398(3) n
    C8 C9 . 1.371(3) n
    C8 H8 . 0.9300 n
    C9 C10 . 1.382(3) n
    C9 H9 . 0.9300 ?
    C10 C11 . 1.374(3) n
    C10 H10 . 0.9300 n
    C11 C12 . 1.388(3) n
    C11 H11 . 0.9300 n
    C13 H13 . 0.9300 n
    C14 C15 . 1.494(4) n
    C14 H14A . 0.9700 n
    C14 H14B . 0.9700 n
    C15 H15A . 0.9600 n
    C15 H15B . 0.9600 n
    C15 H15C . 0.9600 n
loop_
    _geom_angle_atom_site_label_1
    _geom_angle_atom_site_label_2
    _geom_angle_atom_site_label_3
    _geom_angle_site_symmetry_1
    _geom_angle_site_symmetry_3
    _geom_angle
    _geom_angle_publ_flag
    C1 N1 C12 . . 108.45(16) y
    C1 N1 C14 . . 125.50(19) y
    C12 N1 C14 . . 125.96(19) y
    N1 C1 C2 . . 128.9(2) n
    N1 C1 C6 . . 109.47(18) n
    C2 C1 C6 . . 121.60(19) n
    C3 C2 C1 . . 117.8(2) n
    C3 C2 H2 . . 121.1 ?
    C1 C2 H2 . . 121.1 ?
    C2 C3 C4 . . 121.8(2) n
    C2 C3 H3 . . 119.1 ?
    C4 C3 H3 . . 119.1 ?
    C5 C4 C3 . . 120.0(2) n
    C5 C4 C13 . . 120.7(2) n
    C3 C4 C13 . . 119.2(2) n
    C6 C5 C4 . . 119.61(19) n
    C6 C5 H5 . . 120.2 ?
    C4 C5 H5 . . 120.2 ?
    C5 C6 C1 . . 119.12(19) n
    C5 C6 C7 . . 134.79(19) n
    C1 C6 C7 . . 106.09(17) n
    C8 C7 C12 . . 119.5(2) n
    C8 C7 C6 . . 133.74(19) n
    C12 C7 C6 . . 106.76(18) n
    C9 C8 C7 . . 118.9(2) n
    C9 C8 H8 . . 120.6 ?
    C7 C8 H8 . . 120.6 ?
    C8 C9 C10 . . 120.8(2) n
    C8 C9 H9 . . 119.6 ?
    C10 C9 H9 . . 119.6 ?
    C11 C10 C9 . . 122.1(2) n
    C11 C10 H10 . . 118.9 ?
    C9 C10 H10 . . 118.9 ?
    C10 C11 C12 . . 116.7(2) n
    C10 C11 H11 . . 121.7 ?
    C12 C11 H11 . . 121.7 ?
    C11 C12 N1 . . 128.8(2) n
    C11 C12 C7 . . 122.0(2) n
    N1 C12 C7 . . 109.22(18) n
    O1 C13 C4 . . 125.7(3) n
    O1 C13 H13 . . 117.1 ?
    C4 C13 H13 . . 117.1 ?
    N1 C14 C15 . . 112.2(2) n
    N1 C14 H14A . . 109.2 ?
    C15 C14 H14A . . 109.2 ?
    N1 C14 H14B . . 109.2 ?
    C15 C14 H14B . . 109.2 ?
    H14A C14 H14B . . 107.9 ?
    C14 C15 H15A . . 109.5 ?
    C14 C15 H15B . . 109.5 ?
    H15A C15 H15B . . 109.5 ?
    C14 C15 H15C . . 109.5 ?
    H15A C15 H15C . . 109.5 ?
    H15B C15 H15C . . 109.5 ?
loop_
    _geom_torsion_atom_site_label_1
    _geom_torsion_atom_site_label_2
    _geom_torsion_atom_site_label_3
    _geom_torsion_atom_site_label_4
    _geom_torsion_site_symmetry_1
    _geom_torsion_site_symmetry_2
    _geom_torsion_site_symmetry_3
    _geom_torsion_site_symmetry_4
    _geom_torsion
    _geom_torsion_publ_flag
    C12 N1 C1 C2 . . . . 179.4(2) n
    C14 N1 C1 C2 . . . . 2.6(3) n
    C12 N1 C1 C6 . . . . -1.4(2) n
    C14 N1 C1 C6 . . . . -178.23(19) n
    N1 C1 C2 C3 . . . . 179.0(2) n
    C6 C1 C2 C3 . . . . -0.1(3) n
    C1 C2 C3 C4 . . . . -1.2(3) n
    C2 C3 C4 C5 . . . . 1.4(3) n
    C2 C3 C4 C13 . . . . -178.5(2) n
    C3 C4 C5 C6 . . . . -0.2(3) n
    C13 C4 C5 C6 . . . . 179.62(18) n
    C4 C5 C6 C1 . . . . -1.0(3) n
    C4 C5 C6 C7 . . . . -179.8(2) n
    N1 C1 C6 C5 . . . . -178.10(17) n
    C2 C1 C6 C5 . . . . 1.2(3) n
    N1 C1 C6 C7 . . . . 1.1(2) n
    C2 C1 C6 C7 . . . . -179.68(19) n
    C5 C6 C7 C8 . . . . -2.0(4) n
    C1 C6 C7 C8 . . . . 179.0(2) n
    C5 C6 C7 C12 . . . . 178.6(2) n
    C1 C6 C7 C12 . . . . -0.3(2) n
    C12 C7 C8 C9 . . . . -1.9(3) n
    C6 C7 C8 C9 . . . . 178.8(2) n
    C7 C8 C9 C10 . . . . 1.1(3) n
    C8 C9 C10 C11 . . . . 0.0(4) n
    C9 C10 C11 C12 . . . . -0.2(3) n
    C10 C11 C12 N1 . . . . -178.6(2) n
    C10 C11 C12 C7 . . . . -0.6(3) n
    C1 N1 C12 C11 . . . . 179.4(2) n
    C14 N1 C12 C11 . . . . -3.8(3) n
    C1 N1 C12 C7 . . . . 1.2(2) n
    C14 N1 C12 C7 . . . . 178.0(2) n
    C8 C7 C12 C11 . . . . 1.7(3) n
    C6 C7 C12 C11 . . . . -178.88(19) n
    C8 C7 C12 N1 . . . . -179.94(17) n
    C6 C7 C12 N1 . . . . -0.5(2) n
    C5 C4 C13 O1 . . . . -8.4(3) n
    C3 C4 C13 O1 . . . . 171.5(2) n
    C1 N1 C14 C15 . . . . 86.1(3) n
    C12 N1 C14 C15 . . . . -90.2(3) n
