# Supplementary material for: 9-Ethyl-9H-carbazole-3-carbaldehyde
Source: Acta Crystallogr Sect E Struct Rep Online. 2010 Jul 3;66(Pt 8):o1885. doi: 10.1107/S1600536810025183 (PMC3007555; doi:10.1107/S1600536810025183)
Supplement: Supplementary file 2 [file e-66-o1885-Isup2.hkl]

# 
# h,k,l, Fc-squared, Fo-squared, sigma(Fo-squared) and status flag 
# 
data_I
_shelx_title ' 100607f in P2(1)/n' 
_shelx_refln_list_code          4 
_shelx_F_calc_maximum      137.35 
_exptl_crystal_F_000       472.00 
_reflns_d_resolution_high  0.8403 
 
loop_ 
 _symmetry_equiv_pos_as_xyz 
 'x, y, z' 
 '-x+1/2, y+1/2, -z+1/2' 
 '-x, -y, -z' 
 'x-1/2, -y-1/2, z-1/2' 
 
_cell_length_a    10.6523 
_cell_length_b     8.2312 
_cell_length_c    13.8005 
_cell_angle_alpha  90.000 
_cell_angle_beta  104.387 
_cell_angle_gamma  90.000 
 
_shelx_F_squared_multiplier     1.000 
 
loop_ 
 _refln_index_h 
 _refln_index_k 
 _refln_index_l 
 _refln_F_squared_calc 
 _refln_F_squared_meas 
 _refln_F_squared_sigma 
 _refln_observed_status 
   2   0   0     1863.57     1904.80     20.27 o 
   4   0   0     2478.44     2432.82     38.98 o 
   8   0   0      293.21      276.31      6.31 o 
  10   0   0       57.91       58.75      4.03 o 
  12   0   0        1.76        0.78      2.59 o 
   1   1   0     1329.20     1259.17     18.26 o 
   2   1   0     1198.72     1175.95      9.17 o 
   3   1   0      643.57      599.57     11.46 o 
   4   1   0       71.79       72.37      1.57 o 
   5   1   0      233.98      256.13      3.40 o 
   6   1   0        9.43       18.21      1.42 o 
   7   1   0        6.65        6.40      1.61 o 
   8   1   0       29.37       33.25      3.42 o 
   9   1   0        1.74        1.20      1.79 o 
  10   1   0        3.59        3.18      1.93 o 
  11   1   0        0.36        1.56      2.01 o 
  12   1   0        3.37        1.74      2.50 o 
   0   2   0     1045.49     1032.73     11.61 o 
   1   2   0     3270.10     3228.42     23.92 o 
   2   2   0      186.43      173.73      2.44 o 
   3   2   0     1403.69     1453.36     18.83 o 
   4   2   0      137.86      140.29      2.64 o 
   5   2   0     1062.32     1150.13     15.43 o 
   6   2   0       61.49       63.52      1.84 o 
   7   2   0        5.38        3.15      1.30 o 
   8   2   0      111.76      115.29      3.56 o 
   9   2   0      201.43      199.52     12.95 o 
  10   2   0        2.19        5.57      2.33 o 
  11   2   0        2.54        2.49      3.03 o 
  12   2   0        0.59       -2.78      2.17 o 
   1   3   0       49.73       50.12      1.12 o 
   2   3   0       30.50       22.46      0.98 o 
   3   3   0      250.20      254.24      3.16 o 
   4   3   0       85.64       94.91      2.29 o 
   5   3   0       28.97       25.03      1.65 o 
   6   3   0       43.47       35.80      1.91 o 
   7   3   0       88.95       77.90      2.73 o 
   8   3   0      249.45      252.39      5.10 o 
   9   3   0       16.83       18.54      2.74 o 
  10   3   0        4.76        5.49      2.84 o 
  11   3   0        3.66        1.25      1.89 o 
   1   4   0       76.81       78.43      1.57 o 
   2   4   0       97.28      105.87      1.97 o 
   3   4   0        0.83        1.50      0.81 o 
   4   4   0      121.85      131.36      2.50 o 
   5   4   0        6.45        6.18      1.17 o 
   6   4   0        8.61        7.04      1.47 o 
   7   4   0       79.34       71.09      2.82 o 
   8   4   0      303.11      292.12     13.36 o 
   9   4   0        1.02        2.34      3.10 o 
  10   4   0        4.69        2.04      2.75 o 
  11   4   0        2.69        2.17      1.96 o 
   1   5   0       29.67       26.73      1.74 o 
   2   5   0       21.71       22.57      1.29 o 
   3   5   0       62.06       66.43      1.87 o 
   4   5   0       55.10       53.11      1.89 o 
   5   5   0       16.86       22.99      1.68 o 
   6   5   0        0.26       -0.58      1.53 o 
   7   5   0        3.65        9.79      2.17 o 
   8   5   0       23.20       34.44      2.84 o 
   9   5   0        0.23        1.41      2.43 o 
  10   5   0        1.80        2.78      2.53 o 
   0   6   0        0.48       -2.50      2.38 o 
   1   6   0      101.16      100.32      3.62 o 
   2   6   0       11.90       13.77      2.10 o 
   3   6   0        7.07        8.09      2.03 o 
   4   6   0        3.49        1.27      1.85 o 
   5   6   0        2.91        3.03      1.57 o 
   6   6   0       73.80       74.97      3.10 o 
   7   6   0        5.98        8.24      2.23 o 
   8   6   0       18.27       21.18      3.17 o 
   9   6   0        0.08        1.34      2.11 o 
   1   7   0        2.74        4.71      3.17 o 
   2   7   0        1.71        0.56      2.01 o 
   3   7   0        1.78        1.37      2.41 o 
   4   7   0        0.38       -1.23      2.06 o 
   5   7   0       37.78       43.20      4.62 o 
   6   7   0        0.70        1.78      2.57 o 
   7   7   0       20.65       24.35      5.88 o 
   8   7   0        0.88        6.02      3.17 o 
   0   8   0        9.35        5.60      3.96 o 
   1   8   0        7.28        3.76      2.66 o 
   2   8   0       12.25        5.90      2.94 o 
   3   8   0       22.47       29.23      5.45 o 
   4   8   0       38.64       39.38      4.01 o 
   5   8   0        0.35        0.34      2.79 o 
   6   8   0       11.99       11.92      3.12 o 
   7   8   0       11.98       22.74      6.96 o 
   1   9   0        6.97        6.14      3.04 o 
   2   9   0        1.33       -0.15      2.63 o 
   3   9   0        0.14       -0.10      2.81 o 
   4   9   0        4.28        4.53      3.11 o 
 -11   0   1        0.06        0.14      3.90 o 
  -9   0   1       86.33       94.25      4.16 o 
  -7   0   1      694.96      692.25     10.37 o 
  -5   0   1     1110.28     1234.89     14.87 o 
  -3   0   1     2873.18     2711.67     23.03 o 
  -1   0   1     3206.61     3015.30     31.62 o 
   1   0   1      688.43      657.96     11.12 o 
   3   0   1       34.51       27.51      1.82 o 
   5   0   1      385.09      428.53      9.82 o 
   7   0   1      114.98      105.88      5.02 o 
   9   0   1       22.00       25.85      3.16 o 
  11   0   1        0.75       -0.03      2.73 o 
 -12   1   1        0.00       -1.54      2.27 o 
 -11   1   1        1.22        1.39      1.99 o 
 -10   1   1      184.83      188.08      9.12 o 
  -9   1   1       42.60       34.55      2.80 o 
  -8   1   1      250.02      248.41      4.15 o 
  -7   1   1        2.50        1.97      0.93 o 
  -6   1   1      279.56      285.32      3.82 o 
  -5   1   1      393.50      398.08      5.61 o 
  -4   1   1      459.78      464.88      5.46 o 
  -3   1   1       49.07       42.84      2.28 o 
  -2   1   1       49.44       41.63      1.85 o 
  -1   1   1     2007.04     2015.28     32.38 o 
   0   1   1     4717.89     4525.13     57.19 o 
   1   1   1     4192.72     4111.22     35.93 o 
   2   1   1        1.18       -0.59      0.40 o 
   3   1   1        1.52        0.29      0.64 o 
   4   1   1      311.02      317.91      3.46 o 
   5   1   1      153.26      162.40      3.06 o 
   6   1   1      144.63      136.21      3.71 o 
   7   1   1       11.75       11.81      1.62 o 
   8   1   1       13.88       15.76      2.86 o 
   9   1   1       51.77       49.16      3.97 o 
  10   1   1        0.20       -0.03      1.80 o 
  11   1   1        6.67       11.27      2.42 o 
  12   1   1        1.57        0.20      2.04 o 
 -12   2   1        5.35        8.02      2.63 o 
 -11   2   1        0.11       -1.10      1.99 o 
 -10   2   1       30.93       44.71      3.26 o 
  -9   2   1       14.05       17.12      2.10 o 
  -8   2   1      246.19      232.42      4.11 o 
  -7   2   1       10.72        9.71      1.44 o 
  -6   2   1        7.53       11.84      1.40 o 
  -5   2   1        2.63        3.85      1.34 o 
  -4   2   1      429.81      398.67      4.98 o 
  -3   2   1      122.08      134.95      2.09 o 
  -2   2   1     1974.88     1910.28     23.77 o 
  -1   2   1       37.55       35.67      2.68 o 
   0   2   1     2012.31     1917.68     16.56 o 
   1   2   1      191.82      189.51      3.96 o 
   2   2   1      811.05      796.50      9.37 o 
   3   2   1      714.76      712.28      6.31 o 
   4   2   1       23.46       21.77      1.14 o 
   5   2   1      265.26      272.76      4.02 o 
   6   2   1        2.34        2.73      1.00 o 
   7   2   1       62.01       62.12      2.13 o 
   8   2   1       54.59       46.41      2.39 o 
   9   2   1        0.77        1.72      1.71 o 
  10   2   1       28.59       33.03      3.59 o 
  11   2   1        1.17        2.40      1.92 o 
 -11   3   1        5.06       -0.24      1.86 o 
 -10   3   1        3.92        5.83      1.92 o 
  -9   3   1        0.95       -0.23      1.65 o 
  -8   3   1        8.98        7.62      2.67 o 
  -7   3   1       17.13       19.66      1.94 o 
  -6   3   1        3.73        3.45      1.19 o 
  -5   3   1      465.46      492.75      6.34 o 
  -4   3   1        9.45       14.41      0.98 o 
  -3   3   1      149.22      152.74      2.34 o 
  -2   3   1      182.52      189.88      3.80 o 
  -1   3   1      196.25      190.03      2.30 o 
   0   3   1      116.39      144.03      2.30 o 
   1   3   1      159.95      144.75      1.94 o 
   2   3   1        0.00       -0.29      0.49 o 
   3   3   1      350.41      381.44      4.18 o 
   4   3   1       38.89       40.37      1.68 o 
   5   3   1        1.85       -0.04      0.97 o 
   6   3   1       29.29       32.92      1.95 o 
   7   3   1       56.96       55.29      2.61 o 
   8   3   1       42.27       41.07      2.81 o 
   9   3   1       18.40       14.50      2.41 o 
  10   3   1       23.86       29.20      4.63 o 
  11   3   1        0.73       -1.38      3.50 o 
 -11   4   1        0.11       -2.27      1.73 o 
 -10   4   1        0.36       -0.13      2.24 o 
  -9   4   1        7.64        2.40      2.71 o 
  -8   4   1        2.91        8.68      2.78 o 
  -7   4   1       74.38       80.05      3.03 o 
  -6   4   1        0.15       -1.23      1.13 o 
  -5   4   1       45.07       44.75      2.04 o 
  -4   4   1       37.76       38.51      1.55 o 
  -3   4   1       31.43       32.71      1.38 o 
  -2   4   1      187.51      177.97      2.57 o 
  -1   4   1        6.81        8.30      0.76 o 
   0   4   1        0.00        2.50      1.56 o 
   1   4   1      508.60      510.32      5.01 o 
   2   4   1      746.87      746.80      6.89 o 
   3   4   1      418.94      424.43      4.71 o 
   4   4   1       56.34       45.40      1.62 o 
   5   4   1      285.84      269.64      4.03 o 
   6   4   1       24.44       17.03      1.82 o 
   7   4   1       12.46       10.56      2.50 o 
   8   4   1       53.49       46.20      2.91 o 
   9   4   1        4.49        8.07      2.31 o 
  10   4   1       11.63       11.87      2.47 o 
 -10   5   1        0.13        0.39      2.08 o 
  -9   5   1        0.88       -2.72      3.38 o 
  -8   5   1       34.82       46.10      3.09 o 
  -7   5   1       60.18       61.43      2.59 o 
  -6   5   1       14.06       15.83      1.70 o 
  -5   5   1       29.13       31.05      1.72 o 
  -4   5   1       22.02       23.69      1.47 o 
  -3   5   1      249.40      250.92      3.55 o 
  -2   5   1      284.14      285.01      3.68 o 
  -1   5   1       86.52       84.41      3.32 o 
   0   5   1      373.05      385.22      5.26 o 
   1   5   1        0.89        0.08      1.06 o 
   2   5   1        0.76        1.78      1.01 o 
   3   5   1      197.93      187.66      3.72 o 
   4   5   1       15.39       21.21      1.88 o 
   5   5   1      122.61      120.89      3.38 o 
   6   5   1       23.06       19.53      2.27 o 
   7   5   1       88.93       87.93      4.50 o 
   8   5   1        6.89       14.12      3.99 o 
   9   5   1        5.27        1.04      2.27 o 
  10   5   1        0.02       -0.02      2.77 o 
  -9   6   1        1.08       -2.28      2.49 o 
  -8   6   1       36.32       50.47      4.33 o 
  -7   6   1        0.34        3.83      2.83 o 
  -6   6   1       13.17       15.12      2.89 o 
  -5   6   1        3.18        1.80      2.09 o 
  -4   6   1        0.42       -1.50      1.91 o 
  -3   6   1       36.37       39.90      3.01 o 
  -2   6   1      136.43      140.54      7.24 o 
  -1   6   1        0.03        1.28      1.55 o 
   0   6   1        0.55        1.40      1.63 o 
   1   6   1       19.67       18.95      2.31 o 
   2   6   1       52.21       58.10      3.15 o 
   3   6   1       23.55       24.34      1.95 o 
   4   6   1       53.86       50.89      2.54 o 
   5   6   1       18.56       17.97      2.09 o 
   6   6   1       98.12       92.38      3.46 o 
   7   6   1       22.79       26.96      2.62 o 
   8   6   1        5.64        7.72      2.30 o 
   9   6   1       15.83       19.19      2.69 o 
  -8   7   1        3.81        5.24      3.06 o 
  -7   7   1        7.81        6.68      3.02 o 
  -6   7   1        7.51       12.29      3.20 o 
  -5   7   1      100.82       97.92      7.79 o 
  -4   7   1        9.52       11.97      3.46 o 
  -3   7   1        0.11        0.46      1.84 o 
  -2   7   1        8.58        4.69      2.09 o 
  -1   7   1       63.92       63.10      3.44 o 
   0   7   1       14.75       15.08      2.55 o 
   1   7   1        8.03        6.44      2.23 o 
   2   7   1       24.51       32.77      3.21 o 
   3   7   1      128.46      111.76      4.54 o 
   4   7   1       15.76       15.49      2.89 o 
   5   7   1        5.46        6.32      2.55 o 
   6   7   1       10.28       15.95      3.16 o 
   7   7   1        3.86        7.93      3.15 o 
   8   7   1       63.66       68.51      4.63 o 
  -7   8   1        5.66        5.08      3.23 o 
  -6   8   1       25.36       25.81      3.83 o 
  -5   8   1        4.37        6.85      3.13 o 
  -4   8   1       16.11       18.15      3.24 o 
  -3   8   1        7.74        4.72      2.88 o 
  -2   8   1        0.35       -1.45      2.42 o 
  -1   8   1        3.64        3.45      2.78 o 
   0   8   1       48.44       50.68      3.60 o 
   1   8   1       26.47       22.45      3.49 o 
   2   8   1        0.41       -2.46      2.23 o 
   3   8   1        0.52       -2.17      2.37 o 
   4   8   1       16.11       17.20      3.31 o 
   5   8   1       14.48       15.46      3.10 o 
   6   8   1        0.24        1.92      2.97 o 
  -4   9   1        4.49        9.43      3.36 o 
  -3   9   1       24.39       25.15      4.66 o 
  -2   9   1        3.34       -4.41      2.94 o 
  -1   9   1       21.50       18.43      3.51 o 
   0   9   1        5.59       11.05      3.24 o 
   1   9   1       36.40       45.01      4.26 o 
   2   9   1        1.40       -4.06      4.16 o 
   3   9   1        5.93        3.93      6.87 o 
   4   9   1       10.39        9.87      3.52 o 
 -12   0   2        0.41       -1.86      3.46 o 
 -10   0   2       72.00       69.51      6.36 o 
  -8   0   2       79.01       62.00      5.08 o 
  -6   0   2       57.56       55.81      2.41 o 
  -4   0   2     1142.90     1169.72     13.66 o 
  -2   0   2     2900.12     2843.47     24.82 o 
   0   0   2      286.25      316.62      4.31 o 
   2   0   2       22.56       12.89      1.42 o 
   4   0   2       91.40       83.87      3.58 o 
   6   0   2        0.00        0.74      1.78 o 
   8   0   2      473.51      442.39     11.96 o 
  10   0   2        1.92       -1.23      2.67 o 
 -12   1   2        0.21        0.30      2.83 o 
 -11   1   2        0.80       -1.23      2.40 o 
 -10   1   2      116.50      116.89     10.57 o 
  -9   1   2        0.27        2.09      1.95 o 
  -8   1   2       65.65       64.03      2.31 o 
  -7   1   2       55.68       61.55      1.97 o 
  -6   1   2        1.57       -1.31      0.87 o 
  -5   1   2       35.36       40.08      2.10 o 
  -4   1   2       53.49       48.40      2.12 o 
  -3   1   2       15.67       20.33      0.75 o 
  -2   1   2      310.67      295.15      3.04 o 
  -1   1   2      145.30      155.87      5.25 o 
   0   1   2     1987.13     2038.26     15.49 o 
   1   1   2     4339.94     4288.37     29.53 o 
   2   1   2      139.50      130.93      2.59 o 
   3   1   2       48.99       37.04      1.03 o 
   4   1   2      389.11      398.81      7.62 o 
   5   1   2        1.64        2.41      0.82 o 
   6   1   2      106.04      108.45      2.79 o 
   7   1   2        9.77       13.00      1.87 o 
   8   1   2       45.12       54.46      4.78 o 
   9   1   2       57.63       53.25      2.86 o 
  10   1   2       29.99       36.99      3.14 o 
  11   1   2        1.63        4.47      2.19 o 
 -12   2   2        0.78        0.12      3.02 o 
 -11   2   2        0.21       -3.02      2.01 o 
 -10   2   2        0.11       -2.70      1.80 o 
  -9   2   2       13.20       14.64      2.01 o 
  -8   2   2      109.85       99.82      2.76 o 
  -7   2   2       22.99       26.43      1.55 o 
  -6   2   2        0.07       -0.50      0.85 o 
  -5   2   2      698.59      719.32      6.91 o 
  -4   2   2      708.89      751.95      6.06 o 
  -3   2   2      217.44      229.43      2.39 o 
  -2   2   2        3.12       16.92      1.00 o 
  -1   2   2     1809.83     1787.12     13.71 o 
   0   2   2     9948.99     9733.60    102.60 o 
   1   2   2     1027.34     1005.01      8.15 o 
   2   2   2       21.92       24.24      1.07 o 
   3   2   2       54.09       51.54      1.53 o 
   4   2   2      277.97      318.96      4.43 o 
   5   2   2      507.52      537.52      8.23 o 
   6   2   2       89.39       90.75      2.29 o 
   7   2   2      147.26      139.84      4.19 o 
   8   2   2      238.58      224.11      4.19 o 
   9   2   2        6.99        8.32      2.20 o 
  10   2   2       29.38       37.57      3.24 o 
  11   2   2        2.16        0.87      2.35 o 
 -11   3   2        1.20        0.09      1.73 o 
 -10   3   2        8.86        7.36      1.94 o 
  -9   3   2        0.00       -0.07      1.67 o 
  -8   3   2       77.00       68.05      3.46 o 
  -7   3   2       39.84       37.56      1.95 o 
  -6   3   2       49.33       52.03      2.55 o 
  -5   3   2      449.16      451.53      4.91 o 
  -4   3   2       82.09       91.02      3.53 o 
  -3   3   2        6.11        5.43      0.87 o 
  -2   3   2      339.33      343.89      3.64 o 
  -1   3   2      135.24      127.36      3.31 o 
   0   3   2      290.80      286.61      4.36 o 
   1   3   2        2.34        3.86      0.55 o 
   2   3   2       10.51       16.78      1.60 o 
   3   3   2       23.51       21.38      0.97 o 
   4   3   2       16.64       19.94      1.17 o 
   5   3   2       92.93       79.60      2.51 o 
   6   3   2       61.04       59.03      2.02 o 
   7   3   2       27.85       35.98      2.13 o 
   8   3   2        2.58        0.60      2.48 o 
   9   3   2        7.74       12.96      2.30 o 
  10   3   2       36.94       50.85      3.18 o 
  11   3   2        3.05        1.25      3.00 o 
 -11   4   2        0.19       -0.07      1.85 o 
 -10   4   2        5.43        2.70      1.92 o 
  -9   4   2       17.10       17.30      2.18 o 
  -8   4   2       14.67       19.32      2.53 o 
  -7   4   2      218.00      217.85      8.72 o 
  -6   4   2       19.31       20.66      1.92 o 
  -5   4   2      142.74      149.90      4.71 o 
  -4   4   2       12.59       11.29      0.97 o 
  -3   4   2      808.08      829.14     10.53 o 
  -2   4   2       39.67       47.15      1.41 o 
  -1   4   2       15.83       12.34      1.14 o 
   0   4   2      199.68      183.70      3.17 o 
   1   4   2       76.13       88.15      2.25 o 
   2   4   2       59.40       48.10      1.43 o 
   3   4   2       10.69       13.28      1.12 o 
   4   4   2       94.13       90.50      2.13 o 
   5   4   2        0.26        1.67      1.07 o 
   6   4   2       66.39       73.23      3.93 o 
   7   4   2        2.17       -0.29      1.67 o 
   8   4   2       38.30       38.86      2.85 o 
   9   4   2       19.44       23.99      2.63 o 
  10   4   2        0.76        0.14      2.50 o 
 -10   5   2        0.13       -1.88      1.78 o 
  -9   5   2       25.31       25.23      2.91 o 
  -8   5   2      261.07      251.56      4.57 o 
  -7   5   2        8.33       15.35      2.95 o 
  -6   5   2        5.23        3.50      1.35 o 
  -5   5   2       41.85       39.15      1.86 o 
  -4   5   2        0.74       -0.77      0.97 o 
  -3   5   2       45.55       44.74      1.66 o 
  -2   5   2      173.06      180.75      3.52 o 
  -1   5   2       94.02       88.08      2.40 o 
   0   5   2       17.97       26.81      2.73 o 
   1   5   2       19.21       20.47      1.62 o 
   2   5   2      111.90      114.48      3.16 o 
   3   5   2       27.92       29.93      1.95 o 
   4   5   2       60.35       57.61      2.41 o 
   5   5   2        0.81        3.20      1.63 o 
   6   5   2       10.69       12.43      1.96 o 
   7   5   2       16.40       19.99      2.35 o 
   8   5   2       16.29       13.21      3.46 o 
   9   5   2        0.02        3.51      2.71 o 
  10   5   2        0.01        5.33      4.11 o 
  -9   6   2        7.44        5.55      3.06 o 
  -8   6   2        1.90        5.27      2.82 o 
  -7   6   2      241.56      251.61      6.79 o 
  -6   6   2        0.01       -1.80      2.19 o 
  -5   6   2        2.95       -0.13      1.91 o 
  -4   6   2        0.37        0.12      1.82 o 
  -3   6   2      333.76      348.98      7.06 o 
  -2   6   2       18.95       18.65      2.45 o 
  -1   6   2       81.45       80.06      3.33 o 
   0   6   2       18.28       19.81      1.78 o 
   1   6   2      142.48      134.34      3.30 o 
   2   6   2       39.22       41.02      2.24 o 
   3   6   2       75.06       65.93      2.66 o 
   4   6   2      198.24      195.30      4.38 o 
   5   6   2       24.49       31.57      2.54 o 
   6   6   2      121.98      127.75      3.98 o 
   7   6   2        1.75        1.91      2.01 o 
   8   6   2       23.05       34.19      3.01 o 
   9   6   2        3.01        5.54      2.46 o 
  -8   7   2        6.77        8.65      3.07 o 
  -7   7   2        1.18        1.60      2.85 o 
  -6   7   2       13.34       10.73      4.25 o 
  -5   7   2       40.61       41.68      3.61 o 
  -4   7   2       12.52       14.14      2.92 o 
  -3   7   2       13.38       10.42      2.48 o 
  -2   7   2       25.31       29.89      4.99 o 
  -1   7   2        0.25       -2.42      1.88 o 
   0   7   2       66.92       59.80      3.39 o 
   1   7   2      114.35      106.45      4.30 o 
   2   7   2       54.29       50.19      3.25 o 
   3   7   2        5.00        9.45      2.69 o 
   4   7   2       19.34       17.60      3.10 o 
   5   7   2        0.60        0.47      2.50 o 
   6   7   2        1.60       -0.65      3.28 o 
   7   7   2        9.96        9.03      3.17 o 
   8   7   2        1.06        4.92      3.05 o 
  -7   8   2        4.29        6.17      3.21 o 
  -6   8   2       14.60       17.88      3.56 o 
  -5   8   2       47.56       56.02      4.00 o 
  -4   8   2       34.97       40.57      4.06 o 
  -3   8   2       19.36       16.39      3.32 o 
  -2   8   2       24.97       27.43      3.73 o 
  -1   8   2       52.18       49.28      3.78 o 
   0   8   2       70.80       70.80      4.11 o 
   1   8   2       37.11       42.34      3.83 o 
   2   8   2        0.47       -3.30      3.61 o 
   3   8   2        6.13        0.09      2.62 o 
   4   8   2       10.13        6.20      3.24 o 
   5   8   2        8.90       10.64      3.76 o 
   6   8   2        0.47       -1.57      2.81 o 
  -4   9   2       29.29       39.20      4.23 o 
  -3   9   2        2.87        0.18      5.23 o 
  -2   9   2        6.15       10.38      3.39 o 
  -1   9   2        1.37       -0.14      2.70 o 
   0   9   2       47.91       54.54      4.13 o 
   1   9   2       21.37       29.15      3.84 o 
   2   9   2        2.45       -2.89      5.29 o 
   3   9   2        5.52        0.85      2.86 o 
   4   9   2        0.20       -3.42      2.71 o 
 -11   0   3        0.66        2.36      3.48 o 
  -9   0   3      540.12      492.33     13.19 o 
  -7   0   3      123.76      131.73      5.52 o 
  -5   0   3     1082.93     1200.79     21.33 o 
  -3   0   3      829.86      782.36      9.37 o 
  -1   0   3      154.94      146.32      1.96 o 
   1   0   3       52.60       42.21      1.61 o 
   3   0   3      125.24      127.34      2.97 o 
   5   0   3      497.08      504.82     11.58 o 
   7   0   3        0.43        1.20      2.02 o 
   9   0   3      107.45       96.06      6.20 o 
  11   0   3        3.18        6.63      2.92 o 
 -12   1   3        0.01       -3.33      2.79 o 
 -11   1   3        0.60       -3.22      2.15 o 
 -10   1   3       16.16       17.42      5.41 o 
  -9   1   3        0.00        0.85      2.28 o 
  -8   1   3        7.44        6.31      1.68 o 
  -7   1   3        0.01       -1.45      1.54 o 
  -6   1   3      330.16      322.07      4.81 o 
  -5   1   3       35.20       28.18      1.92 o 
  -4   1   3      229.89      220.18      2.81 o 
  -3   1   3      356.50      392.35      4.18 o 
  -2   1   3     1284.50     1241.07     11.50 o 
  -1   1   3      840.93      890.43      8.45 o 
   0   1   3    18865.38    19436.07    156.45 o 
   1   1   3     8703.75     8992.95     86.04 o 
   2   1   3      117.01      110.45      1.68 o 
   3   1   3     1095.00     1133.27     16.07 o 
   4   1   3      260.79      268.60      3.62 o 
   5   1   3      701.15      698.81     13.25 o 
   6   1   3       13.17       17.68      1.99 o 
   7   1   3       48.92       45.82      2.88 o 
   8   1   3      375.84      365.82     15.06 o 
   9   1   3        0.25       -2.84      3.26 o 
  10   1   3        0.31       -0.12      2.11 o 
  11   1   3        0.78       -0.07      2.22 o 
 -12   2   3        4.57        5.26      3.20 o 
 -11   2   3        4.26        2.03      2.60 o 
 -10   2   3       20.81       24.94      2.77 o 
  -9   2   3       33.04       36.68      2.30 o 
  -8   2   3        9.01       10.20      1.70 o 
  -7   2   3        4.43        3.80      1.14 o 
  -6   2   3       82.58       87.23      2.10 o 
  -5   2   3      688.32      735.89      6.21 o 
  -4   2   3        0.85        0.19      0.62 o 
  -3   2   3       36.80       35.77      1.22 o 
  -2   2   3      231.45      214.10      2.57 o 
  -1   2   3     2575.04     2682.80     20.15 o 
   0   2   3    13450.83    14072.31    242.61 o 
   1   2   3        0.28        1.40      0.89 o 
   2   2   3      352.33      325.69      3.46 o 
   3   2   3      362.59      377.47      8.70 o 
   4   2   3        3.02        6.22      1.11 o 
   5   2   3        0.50        2.53      1.06 o 
   6   2   3        7.26        4.79      1.24 o 
   7   2   3      102.48       87.59      2.90 o 
   8   2   3       86.27       81.61      3.42 o 
   9   2   3        1.34        4.34      2.18 o 
  10   2   3        1.92        0.98      2.29 o 
  11   2   3        0.75       -1.63      2.16 o 
 -12   3   3        4.06        6.85      4.74 o 
 -11   3   3        0.26       -0.96      2.03 o 
 -10   3   3       20.90       21.97      2.27 o 
  -9   3   3       33.72       38.00      3.65 o 
  -8   3   3      356.95      351.12      5.20 o 
  -7   3   3        0.48       -1.29      1.26 o 
  -6   3   3       33.93       32.10      1.66 o 
  -5   3   3       18.97       23.18      1.22 o 
  -4   3   3       59.21       53.38      1.34 o 
  -3   3   3      205.31      214.24      2.57 o 
  -2   3   3      307.11      329.38      3.68 o 
  -1   3   3      330.33      316.75      3.37 o 
   0   3   3      181.41      182.17      2.94 o 
   1   3   3       74.79       75.45      1.48 o 
   2   3   3       30.06       36.08      2.67 o 
   3   3   3      428.08      461.77     10.84 o 
   4   3   3        0.12       -0.58      0.86 o 
   5   3   3       17.74       23.61      1.54 o 
   6   3   3       55.89       54.89      2.05 o 
   7   3   3       15.60       25.41      2.11 o 
   8   3   3      106.39      104.41      5.30 o 
   9   3   3       59.49       52.62      2.98 o 
  10   3   3        7.39        9.33      2.51 o 
 -11   4   3        2.17        0.76      1.95 o 
 -10   4   3       17.28       18.28      2.27 o 
  -9   4   3        1.36        2.11      1.84 o 
  -8   4   3      183.85      185.59      3.88 o 
  -7   4   3       16.76       17.85      2.07 o 
  -6   4   3       24.26       31.08      1.87 o 
  -5   4   3      171.85      181.37      2.63 o 
  -4   4   3       60.09       60.54      1.67 o 
  -3   4   3      203.62      207.72      3.01 o 
  -2   4   3       29.74       31.79      4.92 o 
  -1   4   3      302.60      290.65      4.25 o 
   0   4   3       56.08       46.99      1.84 o 
   1   4   3      612.54      610.59      7.07 o 
   2   4   3       47.32       40.87      1.34 o 
   3   4   3       19.76       26.60      1.35 o 
   4   4   3        0.01       -0.11      0.95 o 
   5   4   3       85.36       86.86      2.40 o 
   6   4   3       26.28       29.58      2.01 o 
   7   4   3        1.27       -0.55      1.95 o 
   8   4   3        9.59       10.89      2.67 o 
   9   4   3        9.93       17.51      4.50 o 
  10   4   3        6.99       11.76      3.05 o 
 -10   5   3        0.55        1.94      2.02 o 
  -9   5   3        1.08       -1.22      1.90 o 
  -8   5   3       37.75       46.17      2.60 o 
  -7   5   3      195.35      198.10      3.57 o 
  -6   5   3        5.65        6.50      1.37 o 
  -5   5   3        9.34       10.76      1.23 o 
  -4   5   3       46.26       43.50      1.37 o 
  -3   5   3       27.96       26.75      1.78 o 
  -2   5   3       12.43       13.22      1.49 o 
  -1   5   3        0.50        0.58      1.06 o 
   0   5   3       29.45       33.85      1.86 o 
   1   5   3       17.82       21.91      1.73 o 
   2   5   3        0.70        3.12      1.24 o 
   3   5   3       22.52       26.70      1.99 o 
   4   5   3        0.77        1.90      1.35 o 
   5   5   3       67.86       62.10      2.84 o 
   6   5   3       13.49       16.56      2.31 o 
   7   5   3        7.11        3.42      1.99 o 
   8   5   3        3.15        8.89      4.07 o 
   9   5   3       34.74       46.59      3.71 o 
 -10   6   3        0.20       -0.37      3.12 o 
  -9   6   3        0.65       -3.41      2.28 o 
  -8   6   3      109.81      108.06      6.57 o 
  -7   6   3        4.53       12.18      3.05 o 
  -6   6   3        0.14       -1.97      2.18 o 
  -5   6   3        0.05       -1.69      1.83 o 
  -4   6   3        0.59       -1.02      1.40 o 
  -3   6   3        9.42       11.89      1.73 o 
  -2   6   3       21.74       25.71      2.00 o 
  -1   6   3       35.49       36.09      2.16 o 
   0   6   3        1.79        0.92      1.26 o 
   1   6   3        3.71        4.71      1.96 o 
   2   6   3       13.78       14.09      1.86 o 
   3   6   3       31.38       30.88      2.39 o 
   4   6   3       21.54       19.67      2.17 o 
   5   6   3       35.78       41.73      2.88 o 
   6   6   3        0.01        3.51      1.93 o 
   7   6   3        2.47        2.01      1.92 o 
   8   6   3        4.38        5.81      2.32 o 
  -8   7   3        3.75        0.40      2.71 o 
  -7   7   3       20.19       20.70      3.52 o 
  -6   7   3        5.14        6.90      2.77 o 
  -5   7   3       22.91       29.90      3.55 o 
  -4   7   3       72.58       73.56      3.75 o 
  -3   7   3        0.20       -1.36      2.04 o 
  -2   7   3        0.83       -1.06      1.94 o 
  -1   7   3        6.58        3.18      2.04 o 
   0   7   3        6.18        7.08      2.45 o 
   1   7   3        1.10       -1.48      2.06 o 
   2   7   3        8.36        6.10      3.18 o 
   3   7   3        0.44       -0.19      5.20 o 
   4   7   3        3.69        4.16      2.43 o 
   5   7   3       20.33       22.29      3.23 o 
   6   7   3        1.64       -0.95      2.32 o 
   7   7   3        5.06        7.51      3.07 o 
  -7   8   3       11.25       12.63      4.97 o 
  -6   8   3       24.03       28.37      4.62 o 
  -5   8   3       23.39       36.77      3.98 o 
  -4   8   3        4.08        4.22      2.80 o 
  -3   8   3        7.28        5.25      5.20 o 
  -2   8   3       24.71       32.02      3.71 o 
  -1   8   3        0.01       -3.07      2.04 o 
   0   8   3       13.55       15.82      3.65 o 
   1   8   3       17.02       24.98      3.44 o 
   2   8   3        1.09       -1.75      3.91 o 
   3   8   3        6.58        5.48      2.87 o 
   4   8   3        0.00       -1.67      2.47 o 
   5   8   3        0.05        1.50      2.45 o 
   6   8   3        1.29        3.88      2.85 o 
  -4   9   3        4.62        3.95      2.93 o 
  -3   9   3        6.02        3.77      4.92 o 
  -2   9   3        0.54       -3.61      2.40 o 
  -1   9   3        1.34       -1.32      4.10 o 
   0   9   3       43.33       47.36      4.02 o 
   1   9   3       23.41       26.89      4.17 o 
   2   9   3        2.45       -0.83      3.85 o 
   3   9   3        0.38       -3.27      2.64 o 
 -12   0   4        1.09       -2.88      3.50 o 
 -10   0   4      259.39      241.80      9.70 o 
  -8   0   4       26.42       23.89      3.74 o 
  -6   0   4       85.85       89.70      4.32 o 
  -4   0   4        3.47        1.99      0.91 o 
  -2   0   4     1001.16      961.07     13.64 o 
   0   0   4     1964.33     2043.17     23.52 o 
   2   0   4      747.95      718.53     10.13 o 
   4   0   4      154.78      168.16      3.97 o 
   6   0   4       57.18       52.35      3.43 o 
   8   0   4        0.19        4.24      2.96 o 
  10   0   4        1.11       -1.68      3.00 o 
 -12   1   4        1.85       -1.02      2.96 o 
 -11   1   4        2.28       -1.47      2.24 o 
 -10   1   4       95.50       94.46      4.80 o 
  -9   1   4        1.31        0.87      2.14 o 
  -8   1   4      295.71      287.69      5.19 o 
  -7   1   4       39.12       35.81      2.39 o 
  -6   1   4      105.53      102.60      2.63 o 
  -5   1   4     1226.87     1337.88     13.27 o 
  -4   1   4      682.81      648.57      6.18 o 
  -3   1   4      967.68      911.76     10.49 o 
  -2   1   4     1695.23     1757.56     13.97 o 
  -1   1   4     1216.35     1253.12      9.24 o 
   0   1   4      543.44      606.96      4.68 o 
   1   1   4      454.56      490.67      6.41 o 
   2   1   4       80.30       72.08      1.36 o 
   3   1   4       74.29       76.31      1.65 o 
   4   1   4      164.76      155.80      2.54 o 
   5   1   4        6.75        6.39      1.44 o 
   6   1   4       30.68       27.18      4.22 o 
   7   1   4       22.46       23.82      2.72 o 
   8   1   4        4.31        7.22      2.51 o 
   9   1   4        3.41        0.84      3.21 o 
  10   1   4        3.42       -2.30      3.24 o 
  11   1   4        1.99        2.09      2.14 o 
 -12   2   4        0.03       -0.80      2.63 o 
 -11   2   4        3.68        3.00      3.02 o 
 -10   2   4       55.58       45.73      2.82 o 
  -9   2   4        0.15       -2.49      1.66 o 
  -8   2   4       99.67       92.92      3.14 o 
  -7   2   4      275.84      271.58      4.77 o 
  -6   2   4        1.29        3.16      1.15 o 
  -5   2   4       34.58       37.77      1.72 o 
  -4   2   4      262.20      276.54      3.60 o 
  -3   2   4       12.46       16.36      1.47 o 
  -2   2   4     1153.19     1225.92     14.05 o 
  -1   2   4      535.32      502.86      6.48 o 
   0   2   4      463.54      460.46      4.33 o 
   1   2   4      738.12      737.04     10.51 o 
   2   2   4      248.97      253.33      4.57 o 
   3   2   4      303.80      310.51      3.73 o 
   4   2   4        0.09       -0.94      0.86 o 
   5   2   4       77.48       80.10      2.42 o 
   6   2   4        0.11       -0.62      1.02 o 
   7   2   4        6.84        4.67      1.58 o 
   8   2   4       25.74       26.11      3.09 o 
   9   2   4       13.18       20.14      2.68 o 
  10   2   4        5.42        5.35      2.42 o 
 -12   3   4        0.00       -0.21      2.50 o 
 -11   3   4        0.16       -0.10      2.18 o 
 -10   3   4        0.15       -2.69      1.93 o 
  -9   3   4       12.54        9.67      2.13 o 
  -8   3   4        9.43       10.33      2.09 o 
  -7   3   4      117.23      113.71      3.33 o 
  -6   3   4       54.87       54.09      2.53 o 
  -5   3   4        0.20       -1.13      0.75 o 
  -4   3   4        0.72        2.04      0.83 o 
  -3   3   4      357.24      371.87      3.74 o 
  -2   3   4     1116.66     1129.09     14.61 o 
  -1   3   4      573.35      574.94      5.39 o 
   0   3   4     1345.29     1359.03     11.10 o 
   1   3   4      541.70      560.33      8.83 o 
   2   3   4      398.13      411.10      4.40 o 
   3   3   4      534.23      550.43      5.64 o 
   4   3   4       68.45       59.88      1.89 o 
   5   3   4       21.54       23.40      1.74 o 
   6   3   4        2.27        1.70      1.83 o 
   7   3   4       68.02       66.05      2.55 o 
   8   3   4       35.70       34.00      2.91 o 
   9   3   4        2.27        2.73      2.26 o 
  10   3   4       11.71       16.94      3.01 o 
 -11   4   4        0.54        0.91      2.31 o 
 -10   4   4        3.09        2.41      2.17 o 
  -9   4   4        0.48       -2.60      1.73 o 
  -8   4   4      131.24      134.57      5.07 o 
  -7   4   4      112.04      111.13      4.52 o 
  -6   4   4       36.10       32.14      2.17 o 
  -5   4   4      103.95      108.91      2.39 o 
  -4   4   4        2.61        1.56      0.80 o 
  -3   4   4       24.67       31.43      1.29 o 
  -2   4   4      174.74      207.75      6.50 o 
  -1   4   4       44.79       42.15      1.86 o 
   0   4   4      186.91      169.32      3.31 o 
   1   4   4      285.64      281.39      4.36 o 
   2   4   4       43.88       31.30      1.86 o 
   3   4   4        9.55       12.56      1.51 o 
   4   4   4       73.81       77.60      2.62 o 
   5   4   4      168.29      165.64      3.86 o 
   6   4   4       52.49       45.66      2.62 o 
   7   4   4       10.05       13.19      2.66 o 
   8   4   4        2.84        6.23      2.42 o 
   9   4   4        0.01        2.19      2.67 o 
  10   4   4        6.57        7.48      4.66 o 
 -10   5   4        4.08        3.51      2.47 o 
  -9   5   4        8.42        2.58      2.20 o 
  -8   5   4        2.85        8.58      2.39 o 
  -7   5   4       62.94       75.44      2.85 o 
  -6   5   4       13.89       13.18      1.71 o 
  -5   5   4        2.35        3.10      1.53 o 
  -4   5   4      100.34       94.85      2.49 o 
  -3   5   4        0.92        2.42      1.28 o 
  -2   5   4       36.54       36.70      2.18 o 
  -1   5   4        0.97       -1.60      1.06 o 
   0   5   4        3.94        3.16      1.24 o 
   1   5   4       19.60       21.41      1.74 o 
   2   5   4       25.29       29.06      1.93 o 
   3   5   4       25.45       30.27      2.12 o 
   4   5   4      132.59      125.95      3.45 o 
   5   5   4       69.32       72.18      4.10 o 
   6   5   4      148.09      136.37      3.98 o 
   7   5   4       25.31       29.86      2.74 o 
   8   5   4        2.75        4.68      2.19 o 
   9   5   4        0.06        4.88      2.30 o 
 -10   6   4        0.48       -0.21      2.85 o 
  -9   6   4        0.54       -0.89      2.65 o 
  -8   6   4        0.05       -0.71      2.22 o 
  -7   6   4        4.08        4.87      2.64 o 
  -6   6   4        0.17       -1.70      1.88 o 
  -5   6   4       27.65       29.29      2.68 o 
  -4   6   4        1.35        0.79      1.49 o 
  -3   6   4        0.23        0.95      1.77 o 
  -2   6   4       22.69       21.18      1.91 o 
  -1   6   4       31.77       28.76      2.17 o 
   0   6   4       92.94       89.47      2.89 o 
   1   6   4       67.79       62.61      2.63 o 
   2   6   4       80.93       82.28      3.02 o 
   3   6   4       43.24       40.22      2.47 o 
   4   6   4       57.25       57.07      2.89 o 
   5   6   4       28.52       30.33      2.58 o 
   6   6   4        0.12        0.69      1.85 o 
   7   6   4        0.07       -0.82      1.98 o 
   8   6   4        0.00        0.73      2.17 o 
  -8   7   4       10.33       12.34      4.31 o 
  -7   7   4       10.21       13.79      3.08 o 
  -6   7   4       11.30       12.99      3.07 o 
  -5   7   4       22.83       29.01      3.46 o 
  -4   7   4       29.01       28.10      3.26 o 
  -3   7   4        8.49        9.13      2.73 o 
  -2   7   4        0.01       -2.90      1.93 o 
  -1   7   4       63.29       50.90      3.32 o 
   0   7   4        4.69        3.27      2.21 o 
   1   7   4       80.52       80.33      7.57 o 
   2   7   4        4.18        0.12      2.30 o 
   3   7   4        5.40        1.84      7.03 o 
   4   7   4       17.02       14.35      2.15 o 
   5   7   4        3.27        5.66      2.00 o 
   6   7   4        3.34        5.38      2.22 o 
   7   7   4        4.91        4.28      2.32 o 
  -7   8   4        8.83        7.88      3.08 o 
  -6   8   4        0.54       -0.61      2.60 o 
  -5   8   4        3.64        4.27      2.81 o 
  -4   8   4       12.07       15.16      3.15 o 
  -3   8   4       51.77       46.92      3.72 o 
  -2   8   4       20.43       17.50      3.22 o 
  -1   8   4        1.01       -2.60      2.33 o 
   0   8   4        5.72        8.77      2.67 o 
   1   8   4       19.43       24.19      3.37 o 
   2   8   4       43.36       50.06      3.87 o 
   3   8   4       23.41       18.35      3.26 o 
   4   8   4        0.34       -1.91      2.73 o 
   5   8   4        3.28        2.75      3.86 o 
  -4   9   4        2.77        1.33      2.74 o 
  -3   9   4        0.17       -3.82      2.68 o 
  -2   9   4        0.16       -3.82      2.55 o 
  -1   9   4        0.47       -1.37      2.54 o 
   0   9   4        1.57        2.24      2.88 o 
   1   9   4        0.23       -1.82      2.61 o 
   2   9   4        5.07        0.40      4.65 o 
   3   9   4        6.37        2.85      4.39 o 
 -11   0   5        1.00        1.42      3.68 o 
  -9   0   5      225.81      199.02      8.06 o 
  -7   0   5        0.65        1.36      2.10 o 
  -5   0   5      211.47      246.16      7.24 o 
  -3   0   5       24.62       17.49      1.30 o 
  -1   0   5        6.16        4.10      0.93 o 
   1   0   5       48.01       41.49      1.99 o 
   3   0   5       10.99       12.95      1.56 o 
   5   0   5       15.75       14.31      1.79 o 
   7   0   5       66.43       61.86      5.02 o 
   9   0   5       26.73       26.97      5.06 o 
 -12   1   5        1.08       -1.93      2.66 o 
 -11   1   5        0.19       -3.30      2.43 o 
 -10   1   5       65.08       55.25      3.83 o 
  -9   1   5        4.40        5.46      4.37 o 
  -8   1   5       39.46       34.90      2.33 o 
  -7   1   5        4.54        2.79      1.37 o 
  -6   1   5        4.10        4.28      1.91 o 
  -5   1   5      914.30      928.63      8.63 o 
  -4   1   5       81.62       68.81      1.89 o 
  -3   1   5      794.42      821.66      7.42 o 
  -2   1   5        9.35        5.57      0.64 o 
  -1   1   5      607.70      624.01      5.24 o 
   0   1   5      429.13      388.90      4.81 o 
   1   1   5       28.94       24.19      0.90 o 
   2   1   5       79.84       79.34      1.29 o 
   3   1   5       46.15       41.69      1.59 o 
   4   1   5      269.83      267.94      3.86 o 
   5   1   5        8.16        6.81      1.08 o 
   6   1   5       33.75       34.76      2.13 o 
   7   1   5        0.16       -1.33      1.73 o 
   8   1   5      289.26      283.80      7.26 o 
   9   1   5        6.83        6.86      2.81 o 
  10   1   5        0.22       -1.46      3.21 o 
 -12   2   5        0.11       -3.18      2.82 o 
 -11   2   5        2.73        0.03      2.89 o 
 -10   2   5       12.76       18.63      2.58 o 
  -9   2   5      134.69      136.71      5.56 o 
  -8   2   5       18.17       16.20      2.85 o 
  -7   2   5       16.49       16.51      2.06 o 
  -6   2   5      100.00       93.21      2.24 o 
  -5   2   5       19.11       22.25      1.37 o 
  -4   2   5       14.48       21.46      1.88 o 
  -3   2   5      279.81      289.49      3.56 o 
  -2   2   5      105.61      117.29      1.95 o 
  -1   2   5      173.53      170.44      2.10 o 
   0   2   5        0.00       -0.64      0.66 o 
   1   2   5      669.92      718.43      6.22 o 
   2   2   5        5.74        3.46      0.66 o 
   3   2   5        0.69        1.55      0.82 o 
   4   2   5       55.42       54.98      1.67 o 
   5   2   5        2.28        1.17      1.07 o 
   6   2   5        2.97        5.06      1.47 o 
   7   2   5        0.04       -0.66      1.85 o 
   8   2   5        9.13       16.81      3.75 o 
   9   2   5       22.29       19.81      5.21 o 
  10   2   5        2.18        4.93      2.14 o 
 -12   3   5        1.49        3.35      2.54 o 
 -11   3   5        0.02       -2.98      2.19 o 
 -10   3   5       12.53        9.97      2.21 o 
  -9   3   5        9.44        8.02      2.33 o 
  -8   3   5        0.59        3.19      1.84 o 
  -7   3   5      129.44      139.74      3.82 o 
  -6   3   5       22.56       23.03      1.54 o 
  -5   3   5       40.04       37.95      1.60 o 
  -4   3   5      531.61      529.58      5.70 o 
  -3   3   5        3.76        7.41      0.87 o 
  -2   3   5       36.03       42.78      1.33 o 
  -1   3   5       14.83       10.99      1.23 o 
   0   3   5     2350.28     2273.91     17.61 o 
   1   3   5     1259.13     1175.76     27.45 o 
   2   3   5       28.57       25.15      2.41 o 
   3   3   5        8.85        5.31      0.95 o 
   4   3   5       21.07       30.72      8.06 o 
   5   3   5      194.03      195.97      3.56 o 
   6   3   5      120.64      127.58      7.21 o 
   7   3   5        0.52       -0.64      1.58 o 
   8   3   5        0.11       -1.17      1.76 o 
   9   3   5       28.14       35.48      3.20 o 
  10   3   5        1.28        0.44      4.28 o 
 -11   4   5        1.28       -1.76      2.10 o 
 -10   4   5        4.90        1.69      2.22 o 
  -9   4   5       14.48       15.60      2.52 o 
  -8   4   5      309.36      310.99      5.95 o 
  -7   4   5       99.33      107.34      3.52 o 
  -6   4   5       80.84       78.85      3.41 o 
  -5   4   5        5.87        4.10      1.24 o 
  -4   4   5       21.80       19.37      1.31 o 
  -3   4   5      149.35      150.24      2.36 o 
  -2   4   5        6.72        8.32      1.25 o 
  -1   4   5      291.14      305.88      4.67 o 
   0   4   5     1882.72     1865.11     28.67 o 
   1   4   5        7.33        9.83      1.54 o 
   2   4   5       70.62       69.24      3.50 o 
   3   4   5        2.11        2.31      1.45 o 
   4   4   5        2.95        3.29      1.39 o 
   5   4   5        0.10       -0.01      1.63 o 
   6   4   5      156.74      141.52      3.82 o 
   7   4   5        1.13        3.56      2.16 o 
   8   4   5       27.66       36.38      8.00 o 
   9   4   5        1.59        8.03      4.79 o 
 -10   5   5        0.02        0.24      2.71 o 
  -9   5   5        3.97        2.94      3.47 o 
  -8   5   5        8.39       15.86      3.22 o 
  -7   5   5      205.88      204.47      4.71 o 
  -6   5   5       14.67       12.85      3.60 o 
  -5   5   5       45.08       41.01      2.32 o 
  -4   5   5        0.07       -1.30      1.06 o 
  -3   5   5      138.60      146.83      3.82 o 
  -2   5   5        3.78        3.58      1.35 o 
  -1   5   5        4.27        2.54      1.24 o 
   0   5   5        0.35       -0.79      1.18 o 
   1   5   5      227.30      211.08      5.19 o 
   2   5   5        0.69        1.22      1.25 o 
   3   5   5       40.59       38.25      2.32 o 
   4   5   5       27.31       32.82      2.57 o 
   5   5   5        3.94        4.54      1.82 o 
   6   5   5        2.64        4.30      1.92 o 
   7   5   5        1.85       -0.06      2.40 o 
   8   5   5        0.05       -3.52      4.29 o 
  -9   6   5        3.36        3.70      2.24 o 
  -8   6   5       29.94       28.22      2.79 o 
  -7   6   5       28.58       31.41      2.77 o 
  -6   6   5        0.03       -2.64      1.76 o 
  -5   6   5      133.81      132.59      3.84 o 
  -4   6   5        1.80        2.08      1.49 o 
  -3   6   5      339.90      342.30      9.00 o 
  -2   6   5        1.64       -1.01      1.49 o 
  -1   6   5       38.99       35.60      2.46 o 
   0   6   5      105.73      106.69      3.25 o 
   1   6   5       52.45       52.56      4.73 o 
   2   6   5        1.87        1.19      2.82 o 
   3   6   5       39.05       40.47      2.52 o 
   4   6   5        0.00        0.50      1.88 o 
   5   6   5        9.42       10.80      2.08 o 
   6   6   5       15.81       15.85      2.47 o 
   7   6   5        0.02       -1.66      2.38 o 
  -8   7   5       24.45       27.65      3.80 o 
  -7   7   5       54.14       59.97      7.73 o 
  -6   7   5        6.68        7.05      2.53 o 
  -5   7   5       14.76       14.79      2.88 o 
  -4   7   5       55.24       55.94      5.17 o 
  -3   7   5       15.91       13.96      2.74 o 
  -2   7   5       83.30       84.74      4.07 o 
  -1   7   5        0.35       -3.76      2.65 o 
   0   7   5      150.48      141.96      5.30 o 
   1   7   5      113.74      110.21      3.69 o 
   2   7   5        3.81        0.68      1.82 o 
   3   7   5       23.76       23.70      2.50 o 
   4   7   5       12.53       13.45      2.20 o 
   5   7   5       22.43       22.30      2.61 o 
   6   7   5        1.09       -1.20      3.67 o 
  -6   8   5        0.96        4.81      2.81 o 
  -5   8   5        0.35        0.39      2.39 o 
  -4   8   5       14.44       15.53      3.14 o 
  -3   8   5        0.70       -1.06      2.49 o 
  -2   8   5       12.38        9.33      2.88 o 
  -1   8   5       11.84        8.80      2.91 o 
   0   8   5       11.94        5.86      3.66 o 
   1   8   5       31.85       43.40      5.86 o 
   2   8   5        2.35        1.42      2.60 o 
   3   8   5        3.70        0.54      2.71 o 
   4   8   5        8.86        9.37      3.03 o 
   5   8   5        5.12        7.74      4.08 o 
  -4   9   5        0.24       -2.07      6.64 o 
  -3   9   5        0.02       -2.33      2.65 o 
  -2   9   5        1.48        4.76      3.21 o 
  -1   9   5        5.08        2.78      2.78 o 
   0   9   5        1.69        1.52      2.77 o 
   1   9   5        2.13        2.07      2.75 o 
   2   9   5        0.04       -2.60      2.91 o 
 -12   0   6        0.09       -0.50      3.92 o 
 -10   0   6        0.51       -4.71      3.14 o 
  -8   0   6       11.84        7.94      3.22 o 
  -6   0   6        0.15       -0.38      1.84 o 
  -4   0   6      431.96      472.92      7.63 o 
  -2   0   6      893.29      864.72     11.66 o 
   0   0   6       47.13       40.85      2.10 o 
   2   0   6      216.70      222.26      4.84 o 
   4   0   6      299.31      332.48      6.57 o 
   6   0   6       28.20       29.73      3.86 o 
   8   0   6      356.95      373.13     12.22 o 
  10   0   6        0.97        1.04      4.18 o 
 -12   1   6       11.55       12.64      3.88 o 
 -11   1   6        0.94       -1.60      2.34 o 
 -10   1   6        4.26        4.53      2.59 o 
  -9   1   6       45.38       46.25      3.51 o 
  -8   1   6      305.46      286.56      5.29 o 
  -7   1   6       38.87       37.53      2.10 o 
  -6   1   6       33.00       28.53      1.80 o 
  -5   1   6      242.80      240.81      4.13 o 
  -4   1   6       73.49       84.26      8.17 o 
  -3   1   6       16.65       16.38      0.98 o 
  -2   1   6       88.99       96.57      1.71 o 
  -1   1   6        0.30        1.47      0.43 o 
   0   1   6      137.93      139.25      9.51 o 
   1   1   6      432.64      427.59      5.09 o 
   2   1   6        0.04       -0.49      0.60 o 
   3   1   6      673.79      675.13      7.22 o 
   4   1   6       24.68       25.79      1.51 o 
   5   1   6      115.63      106.83      2.63 o 
   6   1   6       12.15       13.62      2.39 o 
   7   1   6       45.97       41.92      5.19 o 
   8   1   6       14.12       21.24      3.14 o 
   9   1   6       29.69       19.83      3.29 o 
  10   1   6        5.15       -1.58      2.75 o 
 -12   2   6        0.91       -2.26      3.12 o 
 -11   2   6        0.08        0.07      2.75 o 
 -10   2   6       91.54       81.55      3.47 o 
  -9   2   6       49.22       45.03      2.86 o 
  -8   2   6       46.92       44.86      2.75 o 
  -7   2   6        2.32        3.58      1.90 o 
  -6   2   6       65.43       63.12      1.98 o 
  -5   2   6      182.68      196.48      3.15 o 
  -4   2   6        3.85        4.65      0.97 o 
  -3   2   6       79.74       83.41      2.16 o 
  -2   2   6      397.66      392.78      5.79 o 
  -1   2   6       86.69       77.50      1.51 o 
   0   2   6      466.86      477.18      5.06 o 
   1   2   6      121.19      110.24      1.67 o 
   2   2   6        7.88       12.50      1.13 o 
   3   2   6       74.38       69.54      1.49 o 
   4   2   6        8.56        6.77      0.86 o 
   5   2   6        7.15        4.48      1.68 o 
   6   2   6      151.56      143.76      5.32 o 
   7   2   6        2.12        3.45      1.68 o 
   8   2   6       51.13       53.58      3.83 o 
   9   2   6        5.47        5.04      4.93 o 
  10   2   6        0.09       -2.48      4.32 o 
 -11   3   6       11.86       18.05      2.83 o 
 -10   3   6       22.74       26.25      2.84 o 
  -9   3   6       11.22        7.75      2.29 o 
  -8   3   6      108.50      112.78      9.11 o 
  -7   3   6       27.49       34.21      3.36 o 
  -6   3   6       76.35       84.43      2.35 o 
  -5   3   6       91.54       93.51      2.57 o 
  -4   3   6      244.01      243.76      3.66 o 
  -3   3   6        2.53        1.11      1.15 o 
  -2   3   6       22.75       24.84      1.23 o 
  -1   3   6       27.44       38.54      2.32 o 
   0   3   6     3121.91     3329.06     22.88 o 
   1   3   6     1409.11     1429.30     21.44 o 
   2   3   6       42.33       33.68      1.44 o 
   3   3   6       83.47       77.19      2.38 o 
   4   3   6       73.45       64.36      1.94 o 
   5   3   6        2.45        2.25      1.29 o 
   6   3   6       29.56       30.37      2.35 o 
   7   3   6        5.07        3.29      2.07 o 
   8   3   6       20.68       24.57      3.27 o 
   9   3   6        4.80        4.90      4.30 o 
 -11   4   6        0.16       -1.83      2.11 o 
 -10   4   6        4.56        1.52      2.29 o 
  -9   4   6        0.00       -2.90      1.93 o 
  -8   4   6       14.78       21.07      4.08 o 
  -7   4   6       18.91       21.92      2.35 o 
  -6   4   6       35.47       33.61      2.25 o 
  -5   4   6       15.09       16.72      1.33 o 
  -4   4   6       15.09       15.44      1.18 o 
  -3   4   6        4.41        3.54      0.89 o 
  -2   4   6        6.81        8.17      1.26 o 
  -1   4   6      261.71      243.70      3.73 o 
   0   4   6      717.64      722.77     13.70 o 
   1   4   6        2.91        1.77      1.28 o 
   2   4   6        0.32        0.70      1.13 o 
   3   4   6       71.23       60.82      3.92 o 
   4   4   6       18.69       18.57      1.99 o 
   5   4   6       21.70       21.58      2.92 o 
   6   4   6        4.17        7.06      2.33 o 
   7   4   6        4.57        3.39      2.79 o 
   8   4   6        0.01        0.37      4.43 o 
   9   4   6        0.23        4.00      4.54 o 
 -10   5   6        1.82       -0.95      2.47 o 
  -9   5   6       18.91       16.65      3.23 o 
  -8   5   6      116.23      107.55      6.55 o 
  -7   5   6        0.57        1.78      1.90 o 
  -6   5   6       55.03       51.70      3.74 o 
  -5   5   6        8.83        8.08      1.80 o 
  -4   5   6      165.29      169.81      4.40 o 
  -3   5   6        2.06        1.89      1.24 o 
  -2   5   6       18.26       20.87      2.46 o 
  -1   5   6        3.67        1.49      1.42 o 
   0   5   6       25.48       22.03      1.93 o 
   1   5   6       11.98       15.06      1.77 o 
   2   5   6        0.01       -2.12      1.42 o 
   3   5   6        7.82        8.14      4.82 o 
   4   5   6       42.10       36.85      2.48 o 
   5   5   6       18.12       17.27      3.40 o 
   6   5   6        1.27        0.54      4.14 o 
   7   5   6        0.03       -3.38      2.26 o 
   8   5   6        0.77        1.25      2.88 o 
  -9   6   6        0.61       -0.60      2.18 o 
  -8   6   6       17.99       22.03      2.68 o 
  -7   6   6       76.71       76.37      4.47 o 
  -6   6   6       63.98       57.61      3.20 o 
  -5   6   6        9.35       17.14      3.03 o 
  -4   6   6       26.47       28.46      2.37 o 
  -3   6   6        0.08       -0.81      1.48 o 
  -2   6   6       10.05        8.01      1.94 o 
  -1   6   6        0.04       -2.76      1.84 o 
   0   6   6        9.49        7.82      2.49 o 
   1   6   6        9.72        8.44      1.93 o 
   2   6   6       20.82       22.24      2.40 o 
   3   6   6        1.37       -2.44      1.63 o 
   4   6   6        1.48       -0.59      1.99 o 
   5   6   6        0.09        3.10      2.33 o 
   6   6   6        0.34        1.84      3.77 o 
   7   6   6        0.12       -1.69      2.52 o 
  -8   7   6       13.33       13.71      6.91 o 
  -7   7   6       29.53       36.15      4.77 o 
  -6   7   6        3.78        2.17      2.45 o 
  -5   7   6        7.52        6.15      2.62 o 
  -4   7   6       48.35       44.98      3.53 o 
  -3   7   6        0.01       -0.34      1.58 o 
  -2   7   6        8.12        8.92      2.12 o 
  -1   7   6        3.20       -2.57      1.72 o 
   0   7   6       12.36       10.95      2.33 o 
   1   7   6       41.05       42.84      2.63 o 
   2   7   6        3.20        3.88      2.06 o 
   3   7   6        2.01        2.40      2.42 o 
   4   7   6        2.35        3.29      4.39 o 
   5   7   6        0.10       -2.59      2.30 o 
   6   7   6        3.65        8.71      3.14 o 
  -6   8   6       10.31       13.72      3.07 o 
  -5   8   6        1.96        1.32      2.56 o 
  -4   8   6        0.12       -0.36      2.32 o 
  -3   8   6        0.44       -0.79      3.22 o 
  -2   8   6        3.80        3.00      2.65 o 
  -1   8   6       10.08       11.82      2.98 o 
   0   8   6        0.11       -0.75      2.42 o 
   1   8   6       17.24       15.49      3.43 o 
   2   8   6        0.02       -4.50      3.00 o 
   3   8   6        0.74       -5.34      3.56 o 
   4   8   6        0.95       -1.48      4.14 o 
  -2   9   6        1.86       -1.02      2.96 o 
  -1   9   6        6.05        8.29      3.07 o 
   0   9   6        2.83        0.69      2.78 o 
 -11   0   7       11.75        4.82      3.76 o 
  -9   0   7       80.39       73.67      5.96 o 
  -7   0   7      143.26      131.21      6.02 o 
  -5   0   7      811.54      804.75     11.68 o 
  -3   0   7      214.15      174.73      4.31 o 
  -1   0   7      628.94      630.34      9.53 o 
   1   0   7      498.25      529.53     16.19 o 
   3   0   7       53.93       52.88      2.72 o 
   5   0   7       44.16       51.63      3.04 o 
   7   0   7       15.33        4.76      3.78 o 
   9   0   7        2.19       -1.24      3.64 o 
 -12   1   7        0.05       -2.41      2.90 o 
 -11   1   7        0.05       -3.17      2.62 o 
 -10   1   7       16.23       15.34      3.25 o 
  -9   1   7       19.39       15.02      3.00 o 
  -8   1   7        0.23       -1.69      2.16 o 
  -7   1   7      186.15      179.88      4.04 o 
  -6   1   7       62.63       60.26      2.04 o 
  -5   1   7      159.21      167.67      2.97 o 
  -4   1   7       10.47        8.78      1.04 o 
  -3   1   7      256.49      275.08      4.31 o 
  -2   1   7     1471.48     1530.09     21.91 o 
  -1   1   7       86.29       94.77      2.62 o 
   0   1   7      219.72      230.01      2.80 o 
   1   1   7      437.08      433.35      4.36 o 
   2   1   7      171.89      176.24      2.83 o 
   3   1   7       27.36       28.69      1.30 o 
   4   1   7       34.12       36.89      1.83 o 
   5   1   7        0.66        2.35      1.38 o 
   6   1   7        0.91       -0.72      1.51 o 
   7   1   7       11.60       10.72      2.61 o 
   8   1   7        4.41        3.47      2.71 o 
   9   1   7        4.88        6.09      3.01 o 
 -12   2   7        0.30       -2.84      3.11 o 
 -11   2   7        0.09       -0.36      2.71 o 
 -10   2   7       90.00       83.31      3.45 o 
  -9   2   7       44.46       43.72      2.87 o 
  -8   2   7       71.82       58.59      3.00 o 
  -7   2   7      257.72      243.99      4.07 o 
  -6   2   7       41.02       49.08      1.96 o 
  -5   2   7      119.80      141.03      2.82 o 
  -4   2   7       22.86       25.39      1.47 o 
  -3   2   7       67.38       83.01      2.30 o 
  -2   2   7      545.04      585.91      5.19 o 
  -1   2   7       51.40       53.77      1.78 o 
   0   2   7      108.23      118.84      2.11 o 
   1   2   7      298.53      324.30     10.88 o 
   2   2   7       22.84       23.31      1.17 o 
   3   2   7      109.00      103.01      2.13 o 
   4   2   7       46.79       43.60      1.64 o 
   5   2   7       32.60       31.78      2.39 o 
   6   2   7       14.14       19.53      2.23 o 
   7   2   7        0.00       -1.64      2.17 o 
   8   2   7       13.65       10.97      2.82 o 
   9   2   7        0.11       -1.13      2.44 o 
 -11   3   7        0.30       -1.06      2.28 o 
 -10   3   7       61.94       60.16      3.87 o 
  -9   3   7        3.85        1.10      2.06 o 
  -8   3   7      245.65      253.52      5.39 o 
  -7   3   7      353.34      352.76      5.99 o 
  -6   3   7        0.50        0.55      1.17 o 
  -5   3   7        2.86        3.15      1.72 o 
  -4   3   7       22.80       23.41      1.53 o 
  -3   3   7       73.92       73.08      2.15 o 
  -2   3   7      204.53      201.29      2.74 o 
  -1   3   7       21.29       20.88      1.83 o 
   0   3   7       29.17       36.80      1.36 o 
   1   3   7       11.35       15.47      2.36 o 
   2   3   7       10.88       10.35      1.19 o 
   3   3   7       93.20       83.28      2.32 o 
   4   3   7      196.80      187.06      3.63 o 
   5   3   7       21.87       27.91      2.40 o 
   6   3   7      147.98      141.04      7.64 o 
   7   3   7       11.88        9.32      4.69 o 
   8   3   7        9.71       16.41      4.56 o 
   9   3   7        1.33        3.36      4.50 o 
 -11   4   7        5.11        2.98      2.61 o 
 -10   4   7        1.72        2.09      2.23 o 
  -9   4   7        1.31        0.14      2.38 o 
  -8   4   7        2.14       -1.17      3.42 o 
  -7   4   7        1.65        2.21      3.67 o 
  -6   4   7        0.55       -0.58      1.32 o 
  -5   4   7       94.33       86.98      3.56 o 
  -4   4   7       72.32       72.21      2.18 o 
  -3   4   7       29.78       29.57      1.71 o 
  -2   4   7        5.26        4.65      1.21 o 
  -1   4   7      353.85      341.91      7.38 o 
   0   4   7        6.74       12.13      1.48 o 
   1   4   7        4.56        3.21      1.27 o 
   2   4   7       19.62       14.66      2.25 o 
   3   4   7       94.66       81.54      3.64 o 
   4   4   7        0.83       -2.94      1.96 o 
   5   4   7       10.94       11.64      2.45 o 
   6   4   7        9.52        4.98      3.40 o 
   7   4   7        2.34       -0.46      3.28 o 
   8   4   7        0.00        0.06      3.58 o 
 -10   5   7        2.10       -0.14      3.26 o 
  -9   5   7        2.36        2.80      2.63 o 
  -8   5   7        5.24        9.74      3.59 o 
  -7   5   7        0.25       -1.86      1.69 o 
  -6   5   7        1.04       -0.72      1.72 o 
  -5   5   7      142.72      134.93      6.80 o 
  -4   5   7       36.65       35.04      2.05 o 
  -3   5   7        8.63        6.84      1.54 o 
  -2   5   7      112.86      102.67      2.75 o 
  -1   5   7       20.00       18.65      1.77 o 
   0   5   7       29.09       34.80      2.64 o 
   1   5   7      666.69      667.94     10.96 o 
   2   5   7       48.77       52.95      3.55 o 
   3   5   7        1.02       -2.86      1.91 o 
   4   5   7        7.93        5.31      2.53 o 
   5   5   7       75.99       69.18      3.90 o 
   6   5   7        0.21        0.86      2.46 o 
   7   5   7       14.32       12.69      4.46 o 
  -9   6   7        0.64        1.02      2.09 o 
  -8   6   7        5.40       12.19      2.40 o 
  -7   6   7        0.36        1.08      1.79 o 
  -6   6   7        6.04        5.87      1.99 o 
  -5   6   7       46.31       43.95      3.93 o 
  -4   6   7        1.88        2.70      1.76 o 
  -3   6   7       59.24       53.44      2.42 o 
  -2   6   7        1.04       -2.15      1.43 o 
  -1   6   7        6.59        1.53      1.61 o 
   0   6   7      123.53      112.08      3.52 o 
   1   6   7       48.33       48.29      3.70 o 
   2   6   7        8.31        2.74      2.37 o 
   3   6   7        0.07       -1.79      2.11 o 
   4   6   7        5.39        3.69      2.35 o 
   5   6   7        0.17       -1.93      2.26 o 
   6   6   7        8.68        2.86      2.73 o 
  -8   7   7        8.44       14.07      3.19 o 
  -7   7   7        0.02       -1.10      2.46 o 
  -6   7   7        0.43        0.46      2.18 o 
  -5   7   7        5.45        9.87      5.89 o 
  -4   7   7        0.18        0.51      1.85 o 
  -3   7   7        7.77        6.31      1.85 o 
  -2   7   7       13.70       10.74      1.86 o 
  -1   7   7        5.59        2.50      1.94 o 
   0   7   7        4.56        0.50      2.40 o 
   1   7   7        1.31        2.60      3.89 o 
   2   7   7       11.80       10.54      2.87 o 
   3   7   7        2.63        3.17      3.12 o 
   4   7   7        6.99        8.44      2.74 o 
   5   7   7       11.19       14.37      3.22 o 
  -6   8   7        1.12        0.38      2.59 o 
  -5   8   7        2.21        4.34      2.72 o 
  -4   8   7        0.00       -1.32      2.38 o 
  -3   8   7        5.39       -2.07      3.39 o 
  -2   8   7        4.00        1.12      2.14 o 
  -1   8   7        9.04        5.80      4.10 o 
   0   8   7        0.12       -3.40      3.36 o 
   1   8   7        0.07       -1.26      3.80 o 
   2   8   7        6.33        1.58      4.02 o 
   3   8   7        1.36       -0.76      4.02 o 
 -12   0   8        5.22        2.88      4.10 o 
 -10   0   8       11.75       14.41      4.24 o 
  -8   0   8       18.43       17.55      3.98 o 
  -6   0   8      197.50      208.22      7.66 o 
  -4   0   8      482.67      483.63      8.31 o 
  -2   0   8       33.24       25.24      2.26 o 
   0   0   8      101.55      102.27      3.80 o 
   2   0   8       49.33       51.76      4.09 o 
   4   0   8       62.87       62.02      3.24 o 
   6   0   8        7.92        4.60      3.30 o 
   8   0   8       54.68       55.48      5.68 o 
 -12   1   8        6.31        7.64      3.18 o 
 -11   1   8        1.35       -2.11      2.78 o 
 -10   1   8        0.50        0.36      2.66 o 
  -9   1   8       10.13        7.95      2.81 o 
  -8   1   8       92.96       79.93      3.18 o 
  -7   1   8       13.25       14.45      1.82 o 
  -6   1   8      117.37      113.14      2.68 o 
  -5   1   8        5.80        8.33      1.21 o 
  -4   1   8        9.68       14.22      1.32 o 
  -3   1   8       42.54       42.04      1.83 o 
  -2   1   8      293.78      307.91      3.58 o 
  -1   1   8       23.48       26.23      1.25 o 
   0   1   8       39.59       37.06      1.83 o 
   1   1   8        3.09        3.37      1.27 o 
   2   1   8       49.34       47.92      2.20 o 
   3   1   8       13.70       12.11      1.40 o 
   4   1   8       56.72       54.44      2.21 o 
   5   1   8        4.84        7.74      1.78 o 
   6   1   8       39.60       45.44      2.78 o 
   7   1   8        0.02       -1.06      2.16 o 
   8   1   8       46.20       40.56      3.78 o 
   9   1   8        1.62        4.79      3.00 o 
 -11   2   8        3.94        9.17      3.26 o 
 -10   2   8       16.56       14.62      2.66 o 
  -9   2   8      125.22      120.70      3.98 o 
  -8   2   8       81.26       74.32      3.22 o 
  -7   2   8       65.58       71.18      2.57 o 
  -6   2   8        6.10        3.48      1.29 o 
  -5   2   8      276.24      282.68      4.17 o 
  -4   2   8       60.92       59.99      1.93 o 
  -3   2   8       41.46       38.17      1.65 o 
  -2   2   8        3.20        4.45      0.80 o 
  -1   2   8        0.21        0.15      0.77 o 
   0   2   8       21.09       19.36      1.31 o 
   1   2   8        9.01        9.57      1.10 o 
   2   2   8        0.63        0.47      1.00 o 
   3   2   8        3.50        2.70      1.13 o 
   4   2   8       88.81       88.72      3.20 o 
   5   2   8       46.66       42.14      2.72 o 
   6   2   8       21.60       23.79      2.42 o 
   7   2   8       29.68       34.66      3.66 o 
   8   2   8       23.88       31.70      5.65 o 
 -11   3   8        0.44       -3.09      2.24 o 
 -10   3   8        6.18       13.01      2.59 o 
  -9   3   8       29.08       34.40      3.73 o 
  -8   3   8        0.01        0.91      1.91 o 
  -7   3   8      157.03      166.17      4.54 o 
  -6   3   8        1.13       -1.96      1.30 o 
  -5   3   8        9.23        7.56      1.34 o 
  -4   3   8       62.10       68.12      1.87 o 
  -3   3   8      284.42      269.74      3.35 o 
  -2   3   8       15.52       16.51      1.18 o 
  -1   3   8        2.18        2.00      1.07 o 
   0   3   8       71.00       70.56      2.09 o 
   1   3   8       70.26       64.53      2.09 o 
   2   3   8       25.20       28.34      1.71 o 
   3   3   8        4.27        1.92      2.28 o 
   4   3   8       41.33       34.96      3.48 o 
   5   3   8        3.65        0.26      2.31 o 
   6   3   8        3.97        2.97      2.66 o 
   7   3   8        8.12        5.55      2.83 o 
   8   3   8       17.26       24.47      5.44 o 
 -11   4   8        0.01       -3.87      3.03 o 
 -10   4   8       21.17       30.69      3.20 o 
  -9   4   8       41.03       43.32      3.69 o 
  -8   4   8       13.65       19.41      2.99 o 
  -7   4   8      110.64      111.64      4.59 o 
  -6   4   8        0.31        1.20      1.72 o 
  -5   4   8       80.25       81.40      2.52 o 
  -4   4   8      169.12      174.57      4.05 o 
  -3   4   8       44.35       41.46      1.90 o 
  -2   4   8        0.89       -0.14      1.09 o 
  -1   4   8       18.23       19.82      2.11 o 
   0   4   8       16.66       14.51      2.20 o 
   1   4   8      752.78      723.54      9.47 o 
   2   4   8       12.53        4.74      1.98 o 
   3   4   8       16.98       11.20      2.71 o 
   4   4   8        4.98       -0.27      4.34 o 
   5   4   8        0.14       -0.14      2.71 o 
   6   4   8        6.24        5.33      2.88 o 
   7   4   8        6.39        4.45      2.90 o 
 -10   5   8        5.36        3.21      3.00 o 
  -9   5   8        0.37       -0.92      2.50 o 
  -8   5   8       20.75       27.33      2.55 o 
  -7   5   8        0.00       -2.12      1.63 o 
  -6   5   8       34.72       36.46      2.67 o 
  -5   5   8        7.27       11.89      1.76 o 
  -4   5   8      235.43      215.47      4.65 o 
  -3   5   8       22.79       24.38      1.97 o 
  -2   5   8       40.42       43.60      2.28 o 
  -1   5   8        0.00       -0.64      7.09 o 
   0   5   8     1243.16     1219.03     29.84 o 
   1   5   8       25.20       35.15      2.86 o 
   2   5   8        0.60       -2.59      1.72 o 
   3   5   8        6.14        4.37      2.34 o 
   4   5   8        5.45        5.98      3.90 o 
   5   5   8       10.04       19.07      4.76 o 
   6   5   8       20.88       20.57      5.12 o 
   7   5   8        0.30        4.48      4.44 o 
  -9   6   8        2.44        6.67      2.33 o 
  -8   6   8       23.83       32.93      3.04 o 
  -7   6   8       11.56       12.45      2.88 o 
  -6   6   8        4.42        2.84      1.84 o 
  -5   6   8       17.36       14.49      2.18 o 
  -4   6   8       37.73       35.77      2.42 o 
  -3   6   8        8.51        6.59      1.72 o 
  -2   6   8        2.46       -0.11      1.87 o 
  -1   6   8       72.26       68.61      3.36 o 
   0   6   8       17.05       19.79      3.26 o 
   1   6   8      143.14      126.56      4.97 o 
   2   6   8        7.07        3.86      2.49 o 
   3   6   8       11.16       10.29      5.74 o 
   4   6   8        0.16       -4.04      3.12 o 
   5   6   8        3.57        8.64      4.56 o 
   6   6   8        8.57       15.63      4.90 o 
  -7   7   8       10.49       14.36      3.19 o 
  -6   7   8        0.16       -0.05      1.94 o 
  -5   7   8       28.77       32.65      2.80 o 
  -4   7   8        1.82        3.07      1.72 o 
  -3   7   8       10.96       13.27      2.57 o 
  -2   7   8        4.15        0.49      2.09 o 
  -1   7   8        1.02        1.01      2.01 o 
   0   7   8        0.09       -2.93      1.95 o 
   1   7   8        0.11        0.54      2.53 o 
   2   7   8        0.09       -2.25      2.31 o 
   3   7   8        1.20        2.27      2.45 o 
   4   7   8        0.02        0.52      3.80 o 
  -5   8   8        0.48       -0.14      2.61 o 
  -4   8   8        0.09       -1.40      3.38 o 
  -3   8   8       21.94       26.77      4.16 o 
  -2   8   8        1.19       -3.08      2.72 o 
  -1   8   8        3.26        1.74      5.90 o 
   0   8   8        0.41       -4.70      3.68 o 
   1   8   8        0.04        3.64      4.14 o 
   2   8   8        6.66       -2.12      3.80 o 
 -11   0   9        0.71        0.12      4.42 o 
  -9   0   9        4.77        3.36      3.72 o 
  -7   0   9      281.91      286.53      9.78 o 
  -5   0   9        2.20       -0.96      1.71 o 
  -3   0   9       81.75       80.26      3.50 o 
  -1   0   9      245.21      256.11      5.93 o 
   1   0   9       12.37       14.39      3.78 o 
   3   0   9      191.05      178.53      5.21 o 
   5   0   9       26.13       29.63      3.14 o 
   7   0   9        2.57        2.34      4.00 o 
 -11   1   9        1.20        0.27      2.69 o 
 -10   1   9       21.96       18.88      3.53 o 
  -9   1   9       10.27        5.79      2.96 o 
  -8   1   9       90.89       93.84      7.50 o 
  -7   1   9        1.29        4.92      1.50 o 
  -6   1   9       57.42       53.04      2.21 o 
  -5   1   9        2.46        0.69      1.02 o 
  -4   1   9       30.97       28.89      1.48 o 
  -3   1   9        0.75        0.50      0.82 o 
  -2   1   9      426.97      441.61      6.80 o 
  -1   1   9       32.50       30.83      1.88 o 
   0   1   9        3.81        4.44      1.79 o 
   1   1   9      284.48      277.46      4.50 o 
   2   1   9       25.22       30.59      1.89 o 
   3   1   9        9.48       12.43      1.56 o 
   4   1   9        3.09        3.35      1.37 o 
   5   1   9        0.25       -0.06      1.61 o 
   6   1   9       39.69       44.19      3.47 o 
   7   1   9       36.85       37.92      6.06 o 
   8   1   9       30.32       34.98      3.99 o 
 -11   2   9        3.97        3.90      3.40 o 
 -10   2   9        2.84        1.82      2.22 o 
  -9   2   9        0.79       -1.15      2.32 o 
  -8   2   9        0.71       -1.48      1.86 o 
  -7   2   9        5.16       10.15      1.78 o 
  -6   2   9        1.76       -1.11      1.29 o 
  -5   2   9      174.68      168.09      4.28 o 
  -4   2   9      100.39       93.98      2.39 o 
  -3   2   9      149.14      143.95      2.86 o 
  -2   2   9       39.62       34.50      1.51 o 
  -1   2   9       17.04       15.58      1.54 o 
   0   2   9        7.43        5.90      1.33 o 
   1   2   9        0.14        0.38      1.09 o 
   2   2   9       79.26       76.84      2.51 o 
   3   2   9      196.22      189.03      3.83 o 
   4   2   9        8.80        5.86      1.77 o 
   5   2   9       69.82       71.57      3.30 o 
   6   2   9       27.65       29.66      2.78 o 
   7   2   9        0.01       -1.23      2.49 o 
   8   2   9       20.47       25.27      5.28 o 
 -11   3   9        1.02       -3.39      2.26 o 
 -10   3   9        5.88        9.70      2.55 o 
  -9   3   9      113.80      110.74      3.95 o 
  -8   3   9       39.28       42.33      2.88 o 
  -7   3   9        6.90        8.11      1.77 o 
  -6   3   9        0.05       -2.05      1.37 o 
  -5   3   9        1.93        1.56      1.43 o 
  -4   3   9       93.72       88.75      2.48 o 
  -3   3   9        0.53        0.05      1.11 o 
  -2   3   9        0.00       -1.60      1.07 o 
  -1   3   9       13.02       13.44      1.40 o 
   0   3   9      142.66      140.41      4.92 o 
   1   3   9        7.45        9.86      2.39 o 
   2   3   9       27.74       28.64      3.20 o 
   3   3   9        3.34        4.72      2.54 o 
   4   3   9       28.43       30.53      4.98 o 
   5   3   9       24.26       24.90      4.72 o 
   6   3   9        3.40        4.02      3.34 o 
   7   3   9        0.78       -2.56      2.54 o 
 -10   4   9       27.38       30.58      3.91 o 
  -9   4   9       28.31       46.20      4.19 o 
  -8   4   9       16.93       18.15      3.15 o 
  -7   4   9        0.70        0.58      2.32 o 
  -6   4   9      135.55      143.64      4.06 o 
  -5   4   9        2.45        1.88      1.44 o 
  -4   4   9        1.86       -0.41      1.58 o 
  -3   4   9       56.39       54.26      4.54 o 
  -2   4   9        0.11       -2.42      1.62 o 
  -1   4   9        6.91        5.48      1.85 o 
   0   4   9       60.36       63.10      9.66 o 
   1   4   9      293.55      278.84     16.41 o 
   2   4   9       13.92       13.18      2.84 o 
   3   4   9        0.00       -3.26      2.17 o 
   4   4   9        4.06       -2.91      3.21 o 
   5   4   9       15.87       12.48      6.24 o 
   6   4   9        2.16       -0.91      5.90 o 
   7   4   9        0.04       -3.29      2.55 o 
  -9   5   9        2.90        5.69      2.73 o 
  -8   5   9       19.69       22.96      2.64 o 
  -7   5   9        0.08        0.41      1.74 o 
  -6   5   9       15.43       20.53      3.39 o 
  -5   5   9      107.57      101.12      3.78 o 
  -4   5   9        0.06        1.33      1.85 o 
  -3   5   9        1.00       -2.65      1.76 o 
  -2   5   9       19.29       18.53      2.50 o 
  -1   5   9        6.59        2.55      2.16 o 
   0   5   9      134.53      140.37      4.14 o 
   1   5   9      127.24      109.40      5.22 o 
   2   5   9        5.53        5.48      4.36 o 
   3   5   9        0.41       -2.28      2.50 o 
   4   5   9        1.24       -2.92      2.38 o 
   5   5   9        0.15       -0.72      4.61 o 
   6   5   9        0.92        0.35      6.51 o 
  -8   6   9        9.19        8.34      2.33 o 
  -7   6   9        4.15        2.06      1.99 o 
  -6   6   9       16.28       17.96      2.44 o 
  -5   6   9        8.34       14.31      2.83 o 
  -4   6   9        1.68        0.30      1.73 o 
  -3   6   9        1.76       -0.56      1.86 o 
  -2   6   9        1.77        1.71      3.65 o 
  -1   6   9       99.60       95.40      3.69 o 
   0   6   9       22.15       21.32      2.72 o 
   1   6   9       37.56       42.37      5.72 o 
   2   6   9        0.08       -2.31      2.57 o 
   3   6   9        2.49       -0.37      4.83 o 
   4   6   9        0.43       -3.80      2.90 o 
   5   6   9        0.41       -4.60      3.76 o 
  -7   7   9        9.39        9.12      3.29 o 
  -6   7   9        7.11        5.14      3.02 o 
  -5   7   9        0.82        1.80      3.16 o 
  -4   7   9       10.76       14.57      2.52 o 
  -3   7   9        3.25        0.94      2.14 o 
  -2   7   9        2.94        5.33      2.24 o 
  -1   7   9        2.34        2.72      2.08 o 
   0   7   9        8.54        3.03      2.45 o 
   1   7   9        0.93        1.57      2.32 o 
   2   7   9        4.66        4.30      5.28 o 
   3   7   9        0.69       -2.57      4.94 o 
  -3   8   9        0.01       -2.88      3.22 o 
  -2   8   9        4.40        4.31      2.84 o 
  -1   8   9        0.48        1.91      4.57 o 
   0   8   9        1.41       -0.15      2.39 o 
 -10   0  10        0.19        2.14      4.46 o 
  -8   0  10      198.90      173.39      8.02 o 
  -6   0  10       82.13       78.49      4.03 o 
  -4   0  10       13.28        6.79      3.38 o 
  -2   0  10      680.66      704.23     11.55 o 
   0   0  10      271.26      305.66     13.06 o 
   2   0  10       66.70       51.20      3.65 o 
   4   0  10       31.02       36.92      3.55 o 
   6   0  10       10.05       16.75      4.36 o 
 -11   1  10        0.35       -3.78      2.80 o 
 -10   1  10        7.63        8.25      3.22 o 
  -9   1  10       10.09        5.88      3.07 o 
  -8   1  10       16.11       20.39      3.19 o 
  -7   1  10      567.13      542.04     11.33 o 
  -6   1  10       23.49       26.10      2.01 o 
  -5   1  10       21.03       19.02      2.10 o 
  -4   1  10       10.80        9.51      1.50 o 
  -3   1  10       83.96       81.25      3.17 o 
  -2   1  10        2.43        4.93      1.34 o 
  -1   1  10       26.51       24.99      1.84 o 
   0   1  10        5.66        4.73      1.38 o 
   1   1  10        1.43       -0.32      1.28 o 
   2   1  10       67.54       70.33      2.62 o 
   3   1  10       35.08       39.46      2.32 o 
   4   1  10       42.90       44.71      2.52 o 
   5   1  10        0.44        3.94      2.00 o 
   6   1  10       75.10       91.08      8.31 o 
   7   1  10        0.00       -0.51      2.65 o 
 -11   2  10        2.75        2.38      3.68 o 
 -10   2  10        2.24       -1.09      2.60 o 
  -9   2  10       28.24       35.10      3.00 o 
  -8   2  10        5.46        8.12      1.78 o 
  -7   2  10       78.21       75.76      2.78 o 
  -6   2  10       28.20       29.41      2.14 o 
  -5   2  10       28.67       28.56      1.97 o 
  -4   2  10        5.17        5.02      1.65 o 
  -3   2  10        2.04        1.09      1.52 o 
  -2   2  10       84.37       79.83      2.65 o 
  -1   2  10       83.70       93.61      2.84 o 
   0   2  10        0.00       -0.39      1.20 o 
   1   2  10       61.49       57.59      3.11 o 
   2   2  10       29.33       31.98      2.11 o 
   3   2  10       35.14       37.82      2.29 o 
   4   2  10        4.78        7.43      2.04 o 
   5   2  10        8.09        8.57      2.19 o 
   6   2  10        8.50       11.01      3.29 o 
   7   2  10        8.16        5.96      4.02 o 
 -10   3  10        7.88       10.81      2.66 o 
  -9   3  10       21.44       22.75      2.74 o 
  -8   3  10       30.50       37.32      3.16 o 
  -7   3  10        0.33       -1.37      2.41 o 
  -6   3  10        0.35       -2.08      1.39 o 
  -5   3  10      242.60      239.11      6.23 o 
  -4   3  10       50.93       47.67      2.17 o 
  -3   3  10       87.61       79.69      4.07 o 
  -2   3  10       66.77       62.21      3.90 o 
  -1   3  10       56.69       52.00      3.66 o 
   0   3  10       74.68       71.02      4.37 o 
   1   3  10      270.34      264.81      7.17 o 
   2   3  10       23.85       24.33      2.91 o 
   3   3  10       53.31       61.12      4.27 o 
   4   3  10       16.03       13.13      3.02 o 
   5   3  10        0.70        5.88      2.85 o 
   6   3  10        0.63       -0.10      2.61 o 
   7   3  10        5.90        6.82      4.66 o 
 -10   4  10       42.88       50.93      4.64 o 
  -9   4  10       41.41       48.15      3.77 o 
  -8   4  10       31.73       39.91      3.84 o 
  -7   4  10        0.78       -1.69      2.19 o 
  -6   4  10        0.06       -1.73      2.02 o 
  -5   4  10        1.82        0.18      1.66 o 
  -4   4  10      108.69       93.47      4.29 o 
  -3   4  10       23.43       23.44      3.27 o 
  -2   4  10       16.66       13.60      2.93 o 
  -1   4  10       53.81       46.86      3.99 o 
   0   4  10       17.59       16.36      3.19 o 
   1   4  10      121.32      124.71      5.31 o 
   2   4  10       33.99       37.70      3.97 o 
   3   4  10        9.70        5.68      2.64 o 
   4   4  10        8.10        7.47      2.96 o 
   5   4  10        9.68        8.02      5.18 o 
   6   4  10        7.14        2.33      2.85 o 
  -9   5  10        2.34        9.49      2.40 o 
  -8   5  10       20.66       26.81      3.55 o 
  -7   5  10        1.75        2.00      4.96 o 
  -6   5  10        0.28       -1.17      2.13 o 
  -5   5  10        0.30       -1.82      1.77 o 
  -4   5  10       33.95       38.39      2.69 o 
  -3   5  10       13.79       12.56      2.18 o 
  -2   5  10       14.66       15.09      2.98 o 
  -1   5  10        2.19        3.09      2.81 o 
   0   5  10       17.91       17.04      3.18 o 
   1   5  10       24.65       27.23      3.75 o 
   2   5  10        6.09        0.29      4.65 o 
   3   5  10        0.40       -0.92      3.90 o 
   4   5  10        1.91       -0.27      5.33 o 
   5   5  10       10.77       11.81      8.00 o 
  -8   6  10        7.71       11.17      5.00 o 
  -7   6  10        0.14        0.15      2.72 o 
  -6   6  10        0.05        0.39      2.43 o 
  -5   6  10        1.86        1.95      2.18 o 
  -4   6  10        1.64        3.64      2.27 o 
  -3   6  10        0.54       -0.52      1.95 o 
  -2   6  10        4.60        3.27      2.61 o 
  -1   6  10        3.97        6.64      3.08 o 
   0   6  10        5.87        9.49      2.98 o 
   1   6  10       66.13       60.58      4.43 o 
   2   6  10       14.23       13.11      5.37 o 
   3   6  10        0.79       -1.62      6.60 o 
   4   6  10        1.51       -0.04      6.21 o 
  -6   7  10        7.34        6.11      3.02 o 
  -5   7  10       13.72       14.01      3.13 o 
  -4   7  10        3.60        2.29      2.23 o 
  -3   7  10        0.50       -2.03      2.15 o 
  -2   7  10        2.00        3.53      2.23 o 
  -1   7  10       11.26       13.88      3.32 o 
   0   7  10       71.94       67.46     11.65 o 
   1   7  10       27.67       35.52     10.36 o 
   2   7  10        1.42       -3.63      4.01 o 
 -11   0  11       17.15       21.09      5.38 o 
  -9   0  11       69.80       65.63      5.96 o 
  -7   0  11       86.85       98.66      6.90 o 
  -5   0  11        2.84       -1.55      2.14 o 
  -3   0  11        0.90        2.61      2.02 o 
  -1   0  11        9.25        8.10      2.28 o 
   1   0  11        1.46       -0.54      1.96 o 
   3   0  11       28.48       34.77      3.38 o 
   5   0  11       75.40       85.81      6.80 o 
   7   0  11       21.29       16.91      4.78 o 
 -11   1  11        0.03       -4.85      3.23 o 
 -10   1  11        0.71       -3.37      2.98 o 
  -9   1  11        3.34        2.49      2.77 o 
  -8   1  11       44.45       42.34      4.22 o 
  -7   1  11       67.92       72.35      3.41 o 
  -6   1  11       54.87       50.81      3.20 o 
  -5   1  11        7.21        4.57      2.05 o 
  -4   1  11        1.40       -2.09      1.39 o 
  -3   1  11        4.57        3.86      1.53 o 
  -2   1  11        3.63        5.96      1.53 o 
  -1   1  11       22.10       21.94      2.13 o 
   0   1  11        0.21       -1.88      1.26 o 
   1   1  11       30.11       29.47      2.24 o 
   2   1  11       13.06       15.91      1.97 o 
   3   1  11        0.62       -0.63      1.49 o 
   4   1  11       22.82       25.35      2.76 o 
   5   1  11        0.71        0.70      2.07 o 
   6   1  11        1.76        8.19      2.87 o 
 -10   2  11        3.12        4.49      3.46 o 
  -9   2  11        2.21       -1.00      1.95 o 
  -8   2  11        1.88       -0.04      1.65 o 
  -7   2  11       33.29       34.58      2.90 o 
  -6   2  11        4.72        1.46      2.08 o 
  -5   2  11       88.84       88.08      6.44 o 
  -4   2  11      149.69      151.05      4.26 o 
  -3   2  11       31.71       31.12      2.56 o 
  -2   2  11      123.69      124.53      3.39 o 
  -1   2  11       21.98       27.43      2.16 o 
   0   2  11       42.05       40.67      2.47 o 
   1   2  11       27.47       31.36      2.27 o 
   2   2  11       22.46       20.98      2.11 o 
   3   2  11        1.45        0.02      1.58 o 
   4   2  11        1.56        4.54      2.78 o 
   5   2  11       15.27       11.21      3.09 o 
   6   2  11        0.53        2.92      3.78 o 
 -10   3  11        0.71       -1.62      2.41 o 
  -9   3  11        3.56        5.04      2.57 o 
  -8   3  11       36.38       41.33      3.47 o 
  -7   3  11       25.44       32.99      2.68 o 
  -6   3  11       11.47        7.49      2.69 o 
  -5   3  11      153.69      158.54      7.58 o 
  -4   3  11        6.57        7.71      2.76 o 
  -3   3  11       15.73       14.01      3.11 o 
  -2   3  11       62.05       65.52      4.31 o 
  -1   3  11        1.34       -3.32      2.21 o 
   0   3  11       16.67       10.89      2.90 o 
   1   3  11       23.63       24.57      3.49 o 
   2   3  11       10.92        7.96      2.12 o 
   3   3  11       22.51       19.64      3.42 o 
   4   3  11       10.51        7.57      2.83 o 
   5   3  11        0.58       -2.78      3.12 o 
   6   3  11        2.03        2.48      2.81 o 
  -9   4  11       25.33       41.06      4.04 o 
  -8   4  11       11.70       15.15      5.50 o 
  -7   4  11       10.95       15.82      5.80 o 
  -6   4  11       10.95        8.47      2.85 o 
  -5   4  11       11.09       14.61      2.95 o 
  -4   4  11       68.24       59.30      4.26 o 
  -3   4  11       63.88       62.57      4.33 o 
  -2   4  11       12.27        9.36      3.03 o 
  -1   4  11        1.18       -2.03      2.36 o 
   0   4  11       72.87       69.42      4.69 o 
   1   4  11      104.44      100.12      5.01 o 
   2   4  11        2.48        3.73      2.77 o 
   3   4  11        1.09       -1.17      3.21 o 
   4   4  11       11.92       18.42      3.52 o 
   5   4  11        1.07        2.30      4.92 o 
  -8   5  11        1.54        2.85      2.84 o 
  -7   5  11        6.55        9.53      3.70 o 
  -6   5  11        2.81        5.38      2.66 o 
  -5   5  11       18.89       18.85      5.08 o 
  -4   5  11        1.07       -0.39      2.45 o 
  -3   5  11        0.17       -2.26      2.33 o 
  -2   5  11        0.73        0.47      5.20 o 
  -1   5  11        0.44       -2.07      2.41 o 
   0   5  11        2.00        4.54      3.29 o 
   1   5  11       59.64       57.69      4.57 o 
   2   5  11        0.53        0.14      3.64 o 
   3   5  11        4.27        4.48      2.99 o 
   4   5  11        2.46        1.43      3.11 o 
  -7   6  11        3.73        4.96      2.97 o 
  -6   6  11        5.33        5.66      2.84 o 
  -5   6  11        1.11        2.29      2.91 o 
  -4   6  11       37.72       41.53      4.20 o 
  -3   6  11        0.04        0.24      2.59 o 
  -2   6  11        1.17        2.40      2.81 o 
  -1   6  11        0.42        0.14      2.81 o 
   0   6  11       61.09       55.51      7.54 o 
   1   6  11      104.37       95.73      5.36 o 
   2   6  11        0.01        0.79      3.30 o 
   3   6  11        1.73        0.61      3.33 o 
  -4   7  11        6.51        4.52      4.38 o 
  -3   7  11        0.56        4.71      3.62 o 
  -2   7  11        1.69        4.42      3.22 o 
  -1   7  11        0.94        6.18      3.45 o 
   0   7  11      113.38      132.61      6.47 o 
 -10   0  12        0.00       -0.98      4.42 o 
  -8   0  12        0.17        2.94      3.86 o 
  -6   0  12       32.80       32.11      4.09 o 
  -4   0  12       60.40       65.62      4.10 o 
  -2   0  12       74.93       66.07      6.47 o 
   0   0  12        5.78        1.20      2.26 o 
   2   0  12       37.81       43.26      3.89 o 
   4   0  12        5.26        4.65      2.70 o 
 -10   1  12        4.94        4.37      3.20 o 
  -9   1  12        2.12        1.90      2.90 o 
  -8   1  12       36.45       30.74      3.87 o 
  -7   1  12       62.37       69.66      3.61 o 
  -6   1  12       19.98       24.78      2.75 o 
  -5   1  12       96.78       88.03      3.62 o 
  -4   1  12        3.13       -2.35      1.61 o 
  -3   1  12       16.76       17.11      2.43 o 
  -2   1  12      131.69      132.12      3.63 o 
  -1   1  12        5.73        3.63      1.73 o 
   0   1  12       17.85       22.56      2.27 o 
   1   1  12      113.73      111.83      3.48 o 
   2   1  12       12.78       15.14      2.12 o 
   3   1  12       31.72       29.96      2.54 o 
   4   1  12       22.47       34.15      3.11 o 
   5   1  12        0.91        5.54      4.23 o 
 -10   2  12        4.10        3.59      3.49 o 
  -9   2  12        4.28        3.39      2.99 o 
  -8   2  12       44.98       47.40      3.22 o 
  -7   2  12       41.00       42.77      3.25 o 
  -6   2  12       57.40       57.65      3.32 o 
  -5   2  12        0.01       -0.66      1.98 o 
  -4   2  12      106.81      103.73      3.97 o 
  -3   2  12        6.38        5.90      2.16 o 
  -2   2  12       48.69       49.51      2.61 o 
  -1   2  12       36.64       37.20      2.52 o 
   0   2  12       72.90       72.70      3.01 o 
   1   2  12       69.73       70.70      3.60 o 
   2   2  12        1.67        1.86      2.14 o 
   3   2  12       20.75       18.31      3.27 o 
   4   2  12       27.40       27.55      3.92 o 
   5   2  12        0.34        4.11      2.88 o 
  -9   3  12        2.94       -0.58      4.04 o 
  -8   3  12       16.39       19.45      5.20 o 
  -7   3  12        3.59        1.79      2.56 o 
  -6   3  12        8.22        6.58      2.70 o 
  -5   3  12       21.51       24.24      3.41 o 
  -4   3  12       86.65       87.50      4.58 o 
  -3   3  12       23.02       19.88      3.48 o 
  -2   3  12        2.42       -2.44      2.61 o 
  -1   3  12        7.05        2.22      2.62 o 
   0   3  12        0.61       -3.12      2.47 o 
   1   3  12        6.54       13.05      3.33 o 
   2   3  12       62.45       64.58      4.39 o 
   3   3  12       10.71       12.89      3.52 o 
   4   3  12        3.94       -0.05      3.89 o 
   5   3  12        0.84       -0.44      2.84 o 
  -9   4  12        7.53       20.09      5.76 o 
  -8   4  12        7.63       14.49      4.68 o 
  -7   4  12        0.62       -3.59      4.17 o 
  -6   4  12        0.04       -0.15      3.59 o 
  -5   4  12       23.40       15.25      3.18 o 
  -4   4  12        0.09        1.86      2.58 o 
  -3   4  12        0.15       -1.55      2.53 o 
  -2   4  12        5.42        3.66      3.02 o 
  -1   4  12       36.49       41.12      4.13 o 
   0   4  12        0.04       -2.45      2.50 o 
   1   4  12       12.35       12.10      3.35 o 
   2   4  12        0.02        1.25      2.97 o 
   3   4  12        4.68        5.34      3.27 o 
   4   4  12        1.43       -1.91      3.02 o 
  -7   5  12        0.00       -6.48      4.44 o 
  -6   5  12       10.52       11.29      3.35 o 
  -5   5  12        3.44        0.71      2.86 o 
  -4   5  12        2.58        0.43      2.80 o 
  -3   5  12        0.41        0.30      2.54 o 
  -2   5  12        2.09        4.78      2.93 o 
  -1   5  12        2.81       -0.86      2.78 o 
   0   5  12        0.31        0.74      3.03 o 
   1   5  12       10.50       13.13      3.52 o 
   2   5  12        1.91        2.82      2.94 o 
   3   5  12        5.30        7.10      3.31 o 
  -6   6  12        7.01        8.20      5.30 o 
  -5   6  12        7.53        7.32      3.24 o 
  -4   6  12        0.58       -4.53      3.02 o 
  -3   6  12        6.13        1.22      3.17 o 
  -2   6  12        0.09       -2.48      3.08 o 
  -1   6  12        6.01        9.63      3.94 o 
   0   6  12        9.34        8.21      3.69 o 
   1   6  12       30.12       30.72      4.55 o 
  -9   0  13        3.56       -2.16      4.40 o 
  -7   0  13      392.22      377.41     12.48 o 
  -5   0  13       15.14       16.99      3.69 o 
  -3   0  13        1.62       -2.95      2.47 o 
  -1   0  13        0.04       -1.90      2.69 o 
   1   0  13       92.60       92.09     12.55 o 
   3   0  13       29.69       42.24      4.14 o 
  -9   1  13        5.45        5.56      3.03 o 
  -8   1  13       34.03       37.14      4.21 o 
  -7   1  13       38.38       49.26      3.36 o 
  -6   1  13       17.76       14.16      2.66 o 
  -5   1  13       39.14       41.57      2.78 o 
  -4   1  13        1.32       -0.24      2.14 o 
  -3   1  13       77.73       82.43      3.22 o 
  -2   1  13        6.46        2.49      1.91 o 
  -1   1  13       43.18       45.39      2.90 o 
   0   1  13       57.37       56.75      3.69 o 
   1   1  13        9.23        8.00      2.02 o 
   2   1  13        9.04        7.66      2.13 o 
   3   1  13        4.51        6.17      2.06 o 
   4   1  13        0.02        0.45      2.26 o 
  -9   2  13        4.11       -0.05      3.02 o 
  -8   2  13        8.91       11.67      2.69 o 
  -7   2  13       41.15       40.53      3.32 o 
  -6   2  13       19.53       23.54      2.89 o 
  -5   2  13       13.73       17.55      3.00 o 
  -4   2  13       87.54       84.77      7.00 o 
  -3   2  13       16.88       18.74      3.83 o 
  -2   2  13       96.01       85.67      4.69 o 
  -1   2  13        9.26       10.73      2.64 o 
   0   2  13       18.20       19.99      2.85 o 
   1   2  13       98.42      105.46      4.27 o 
   2   2  13       51.00       51.44      3.73 o 
   3   2  13       11.53       13.63      3.59 o 
   4   2  13        0.03        0.81      2.84 o 
  -8   3  13        9.41        6.81      3.11 o 
  -7   3  13        4.44        5.53      2.78 o 
  -6   3  13       14.55        9.04      3.04 o 
  -5   3  13        0.74        4.31      2.95 o 
  -4   3  13       21.25       19.22      3.24 o 
  -3   3  13        5.55        6.26      3.34 o 
  -2   3  13        0.52       -0.55      2.59 o 
  -1   3  13        4.95        4.01      2.91 o 
   0   3  13        0.85        1.03      3.08 o 
   1   3  13       82.41       77.20      4.97 o 
   2   3  13        8.07        8.02      3.03 o 
   3   3  13        0.48        2.23      2.89 o 
   4   3  13        1.56        1.84      3.00 o 
  -8   4  13        0.24        0.64      4.68 o 
  -7   4  13        2.90        2.16      2.84 o 
  -6   4  13        0.03       -1.63      4.35 o 
  -5   4  13       41.05       43.00      4.22 o 
  -4   4  13        3.45        3.98      2.98 o 
  -3   4  13        3.42        3.36      3.01 o 
  -2   4  13        0.14       -2.35      2.72 o 
  -1   4  13        1.81        0.70      3.09 o 
   0   4  13        1.23       -0.77      2.71 o 
   1   4  13        3.48        4.98      3.90 o 
   2   4  13        6.19       11.26      3.50 o 
   3   4  13        2.37        2.71      4.16 o 
  -6   5  13        1.64       -2.31      3.07 o 
  -5   5  13        0.07       -1.11      2.94 o 
  -4   5  13        1.78        0.50      3.05 o 
  -3   5  13        1.95       -4.59      3.06 o 
  -2   5  13        0.40       -3.10      2.75 o 
  -1   5  13        0.47        4.91      5.06 o 
   0   5  13        0.90        0.13      3.06 o 
   1   5  13        0.31        0.26      2.89 o 
  -8   0  14        0.04        1.60      4.50 o 
  -6   0  14        0.24       -0.02      2.95 o 
  -4   0  14      135.09      128.53      5.60 o 
  -2   0  14       23.15       21.83      3.66 o 
   0   0  14        2.22       -1.71      2.55 o 
   2   0  14       21.43       23.24      4.13 o 
  -8   1  14       24.16       25.98      4.03 o 
  -7   1  14       53.11       50.94      3.39 o 
  -6   1  14       13.75       14.05      3.60 o 
  -5   1  14       45.63       50.01      3.02 o 
  -4   1  14        0.03        1.27      2.06 o 
  -3   1  14        6.83        4.32      2.15 o 
  -2   1  14        9.83        5.21      2.08 o 
  -1   1  14        0.87       -2.81      1.87 o 
   0   1  14       17.83       20.11      2.59 o 
   1   1  14        5.72        5.48      2.19 o 
   2   1  14        1.27        0.68      2.07 o 
   3   1  14        0.00        1.65      3.00 o 
  -8   2  14        0.61       -3.26      2.79 o 
  -7   2  14        2.37        2.64      3.14 o 
  -6   2  14        0.33       -3.61      2.40 o 
  -5   2  14       17.61       15.41      5.16 o 
  -4   2  14       43.12       39.54      4.23 o 
  -3   2  14        1.13        0.35      3.11 o 
  -2   2  14       10.74       10.42      2.62 o 
  -1   2  14        0.18       -3.16      2.11 o 
   0   2  14       22.88       20.60      3.60 o 
   1   2  14       43.04       51.01      3.72 o 
   2   2  14        0.48        0.49      2.43 o 
   3   2  14        4.69        5.72      3.44 o 
  -7   3  14        0.50        0.64      2.81 o 
  -6   3  14       12.33       10.46      3.15 o 
  -5   3  14        0.79        0.22      2.83 o 
  -4   3  14        0.77       -0.81      4.31 o 
  -3   3  14        5.04        3.47      3.06 o 
  -2   3  14        6.45       -0.48      3.14 o 
  -1   3  14       11.12       14.02      3.78 o 
   0   3  14        1.44       -0.01      3.19 o 
   1   3  14        3.16        2.67      3.34 o 
   2   3  14        0.54        1.64      5.03 o 
  -6   4  14        5.11        5.41      3.32 o 
  -5   4  14        0.39       -0.41      3.04 o 
  -4   4  14        2.49       -1.17      2.91 o 
  -3   4  14       16.39       10.82      3.45 o 
  -2   4  14       16.72       20.14      3.71 o 
  -1   4  14        2.90        5.35      3.38 o 
   0   4  14        3.21        1.74      3.41 o 
   1   4  14        0.00       -1.67      3.02 o 
  -4   5  14       17.10       16.22      3.90 o 
  -3   5  14        0.86       -0.11      3.14 o 
  -2   5  14        5.77        8.17      3.56 o 
  -7   0  15        0.26        2.42      4.14 o 
  -5   0  15       70.04       81.03      7.31 o 
  -3   0  15        2.53       -1.20      3.09 o 
  -1   0  15       45.07       53.35      4.58 o 
   1   0  15      141.38      166.09      6.81 o 
  -7   1  15        1.30        2.13      2.50 o 
  -6   1  15        2.94        3.92      2.59 o 
  -5   1  15       54.62       65.49      3.36 o 
  -4   1  15        0.03        2.93      2.13 o 
  -3   1  15       83.65       88.68      3.59 o 
  -2   1  15        0.72       -2.87      1.91 o 
  -1   1  15        0.21       -2.66      2.12 o 
   0   1  15       12.34        8.83      3.00 o 
   1   1  15        0.88        3.89      2.71 o 
  -7   2  15       30.76       27.45      6.00 o 
  -6   2  15       20.61       22.04      3.69 o 
  -5   2  15        0.02       -1.54      2.81 o 
  -4   2  15        6.08        5.58      3.28 o 
  -3   2  15        0.14       -1.28      3.30 o 
  -2   2  15       12.00       13.81      3.07 o 
  -1   2  15        0.49       -0.82      2.56 o 
   0   2  15        0.40       -2.90      2.31 o 
   1   2  15        3.77        5.11      2.67 o 
  -6   3  15       10.28       10.39      3.70 o 
  -5   3  15        0.20        2.30      3.07 o 
  -4   3  15        0.44       -4.28      2.85 o 
  -3   3  15        1.14       -3.80      3.10 o 
  -2   3  15       26.47       31.84      4.25 o 
  -1   3  15       24.85       25.72      4.29 o 
   0   3  15        6.23        3.68      3.59 o 
  -4   0  16      131.61      130.39      6.33 o 
  -2   0  16       37.92       44.80      6.85 o 
  -5   1  16       23.47       42.34      4.55 o 
  -4   1  16       10.91        7.18      3.00 o 
  -3   1  16        0.00       -0.87      2.49 o 
  -2   1  16        0.24       -2.72      2.40 o 
  -1   1  16        5.95        5.77      2.94 o 
  -4   2  16        1.71        0.57      3.72 o 
  -3   2  16        0.01       -3.67      3.30 o 
  -2   2  16        4.47       -0.10      3.27 o 
                                                 
